# Supplementary material for: High-resolution impact-based early warning system for riverine flooding
Source: Nat Commun. 2024 May 2;15:3726. doi: 10.1038/s41467-024-48065-y (PMC11065894; doi:10.1038/s41467-024-48065-y)
Supplement: Supplementary file 4 — Source Data [file 41467_2024_48065_MOESM4_ESM.zip]

Archive with 13 entries (9 files):
- Source_Data/
- __MACOSX/._Source_Data
- Source_Data/.DS_Store
- __MACOSX/Source_Data/._.DS_Store
- Source_Data/figure2/
- Source_Data/figure4/
- Source_Data/figureS5/
- Source_Data/figure2/source_data_figure2.txt
- __MACOSX/Source_Data/figure2/._source_data_figure2.txt
- Source_Data/figure4/source_data_figure4.txt
- __MACOSX/Source_Data/figure4/._source_data_figure4.txt
- Source_Data/figureS5/subdaily_discharge.txt
- __MACOSX/Source_Data/figureS5/._subdaily_discharge.txt
