# Supplementary material for: High-resolution impact-based early warning system for riverine flooding
Source: Nat Commun. 2024 May 2;15:3726. doi: 10.1038/s41467-024-48065-y (PMC11065894; doi:10.1038/s41467-024-48065-y)
Supplement: Supplementary file 4 — Source Data [file 41467_2024_48065_MOESM4_ESM.zip › Source_Data/figure2/source_data_figure2.txt]

	Figure 2. Precipitation Forecasts
		Time to flood peak (hours)
		47	44	41	38	35	32	29	26	23	20	17	14	11	8	5	2
Ensemble member	1	74.48	65.27	97.12	112.96	98.72	123.50	68.96	33.31	36.60	54.07	37.78	41.85	52.61	38.49	11.87	3.65
	2	119.09	45.14	62.20	69.77	110.87	79.76	53.42	65.50	58.91	77.15	80.08	109.87	73.40	30.79	15.06	1.11
	3	26.63	33.49	54.51	43.03	94.26	30.63	39.37	23.48	30.04	24.67	23.93	37.10	85.26	46.63	25.19	1.69
	4	89.70	72.71	87.10	88.75	127.50	83.73	110.54	90.70	52.34	73.71	93.28	83.35	89.37	38.18	20.32	4.16
	5	116.23	31.74	49.76	63.66	63.06	138.97	145.88	96.68	77.77	94.88	62.58	46.79	68.39	27.60	15.11	3.99
	6	85.58	99.76	98.37	92.77	101.88	83.23	56.72	79.53	55.31	74.44	95.17	70.00	73.13	30.48	28.90	1.22
	7	97.22	94.14	38.44	41.90	47.94	64.62	109.66	96.90	57.28	78.59	86.51	51.81	38.49	35.45	17.08	4.86
	8	45.51	78.78	138.81	168.02	132.46	99.24	116.09	77.08	92.47	55.87	58.98	38.12	58.17	48.37	20.80	3.90
	9	59.86	46.86	93.49	58.13	117.08	68.03	96.63	45.89	35.93	49.42	136.60	112.43	79.83	56.58	21.46	6.11
	10	60.89	55.44	42.49	94.91	70.27	68.74	97.98	67.77	83.58	111.46	110.34	91.02	46.26	26.40	16.24	0.27
	11	158.47	84.85	71.53	53.42	75.77	112.07	82.06	78.53	49.10	90.24	91.86	111.72	75.64	27.71	13.00	7.35
	12	49.85	61.91	58.97	64.66	71.32	161.52	121.64	109.13	72.45	95.62	131.51	65.76	61.82	26.15	19.10	5.22
	13	111.50	75.17	47.94	76.75	64.74	58.56	85.58	72.00	76.19	119.20	98.33	51.59	67.89	29.14	20.85	3.82
	14	49.12	52.15	53.98	33.75	25.38	86.61	75.65	67.38	47.28	37.28	89.84	92.92	91.00	45.33	20.09	4.61
	15	40.01	15.63	14.32	10.13	55.30	79.40	144.32	79.30	66.59	73.30	116.29	89.89	84.83	41.11	17.80	1.49
	16	71.92	124.59	104.97	93.38	72.22	174.27	168.01	88.83	108.97	109.85	100.07	99.70	98.58	35.72	15.70	0.32
	17	57.87	51.11	97.13	101.10	120.79	60.23	82.49	108.55	102.94	89.68	124.89	87.78	87.14	36.11	14.77	0.35
	18	68.67	24.58	77.62	46.97	71.43	112.65	117.01	85.70	59.14	88.57	102.94	65.43	77.51	37.76	19.37	4.16
	19	56.94	76.54	62.85	104.30	55.03	110.26	163.27	161.70	155.12	135.15	125.05	81.44	75.25	55.00	24.76	17.65
	20	63.18	42.11	71.55	52.54	38.74	43.55	55.14	84.74	77.62	101.96	80.19	76.47	68.82	37.99	24.17	11.16
	Figure 2. Water Level
		Ensemble member
		1	2	3	4	5	6	7	8	9	10	11	12	13	14	15	16	17	18	19	20
	Initialization 1
Forecast horizon (hours)	1	0.82	0.82	0.82	0.82	0.82	0.82	0.82	0.82	0.82	0.82	0.82	0.82	0.82	0.82	0.82	0.82	0.82	0.82	0.82	0.82
	2	0.82	0.82	0.82	0.82	0.82	0.82	0.82	0.82	0.82	0.82	0.82	0.82	0.82	0.82	0.82	0.82	0.82	0.82	0.82	0.82
	3	0.83	0.83	0.83	0.83	0.83	0.83	0.83	0.83	0.83	0.83	0.83	0.83	0.83	0.83	0.83	0.83	0.83	0.83	0.83	0.83
	4	0.83	0.83	0.83	0.83	0.83	0.83	0.83	0.83	0.83	0.83	0.83	0.83	0.83	0.83	0.83	0.83	0.83	0.83	0.83	0.83
	5	0.84	0.83	0.84	0.84	0.84	0.84	0.83	0.84	0.83	0.83	0.84	0.83	0.83	0.83	0.84	0.84	0.84	0.83	0.84	0.83
	6	0.85	0.85	0.84	0.85	0.85	0.85	0.84	0.85	0.84	0.84	0.85	0.84	0.85	0.84	0.87	0.87	0.85	0.84	0.86	0.84
	7	0.87	0.87	0.86	0.86	0.86	0.87	0.85	0.86	0.85	0.85	0.87	0.85	0.87	0.86	0.91	0.90	0.87	0.85	0.90	0.85
	8	0.88	0.89	0.87	0.87	0.88	0.92	0.86	0.88	0.86	0.87	0.89	0.86	0.89	0.87	0.95	0.93	0.90	0.87	0.94	0.86
	9	0.91	0.90	0.89	0.88	0.90	0.99	0.87	0.89	0.87	0.89	0.90	0.88	0.91	0.88	0.99	0.96	0.93	0.89	0.99	0.87
	10	0.94	0.91	0.92	0.90	0.91	1.07	0.88	0.90	0.88	0.91	0.92	0.89	0.92	0.90	1.03	0.99	0.97	0.90	1.04	0.88
	11	0.96	0.92	0.94	0.90	0.91	1.16	0.89	0.91	0.89	0.93	0.93	0.90	0.93	0.91	1.07	1.03	1.00	0.91	1.08	0.89
	12	0.99	0.92	0.96	0.91	0.92	1.24	0.89	0.92	0.90	0.94	0.93	0.91	0.93	0.92	1.11	1.07	1.03	0.92	1.12	0.91
	13	1.01	0.93	0.98	0.92	0.93	1.30	0.90	0.93	0.90	0.95	0.94	0.92	0.93	0.93	1.14	1.11	1.05	0.93	1.15	0.92
	14	1.03	0.94	0.99	0.93	0.93	1.35	0.90	0.93	0.91	0.96	0.94	0.92	0.94	0.94	1.16	1.15	1.07	0.93	1.19	0.93
	15	1.06	0.95	1.00	0.94	0.93	1.39	0.90	0.94	0.91	0.96	0.94	0.93	0.94	0.96	1.17	1.18	1.10	0.93	1.22	0.94
	16	1.07	0.96	1.00	0.94	0.93	1.41	0.91	0.94	0.91	0.97	0.94	0.93	0.94	0.99	1.18	1.20	1.12	0.94	1.25	0.95
	17	1.09	0.99	1.00	0.95	0.93	1.43	0.91	0.94	0.91	0.97	0.94	0.93	0.94	1.03	1.21	1.20	1.15	0.94	1.29	0.95
	18	1.11	1.04	0.99	0.95	0.93	1.46	0.92	0.94	0.91	0.98	0.94	0.94	0.94	1.07	1.24	1.20	1.17	0.94	1.31	0.95
	19	1.14	1.11	0.99	0.95	0.93	1.48	0.93	0.94	0.91	0.98	0.95	0.94	0.94	1.13	1.27	1.20	1.21	0.94	1.33	0.95
	20	1.17	1.18	0.99	0.96	0.93	1.51	0.94	0.93	0.92	0.99	0.96	0.94	0.94	1.19	1.30	1.21	1.27	0.95	1.34	0.95
	21	1.19	1.24	0.98	0.96	0.93	1.53	0.96	0.93	0.93	0.99	0.97	0.95	0.94	1.24	1.32	1.21	1.36	0.97	1.34	0.96
	22	1.22	1.29	0.98	0.96	0.92	1.56	0.97	0.93	0.94	1.00	0.98	0.95	0.94	1.27	1.33	1.22	1.44	0.99	1.33	0.96
	23	1.24	1.34	0.98	0.97	0.92	1.58	0.98	0.93	0.95	1.01	0.99	0.96	0.94	1.29	1.35	1.22	1.52	1.01	1.33	0.97
	24	1.27	1.38	0.98	0.98	0.92	1.59	0.98	0.93	0.95	1.03	0.99	0.96	0.95	1.30	1.36	1.23	1.59	1.04	1.33	0.97
	25	1.29	1.40	0.97	1.01	0.92	1.60	0.99	0.92	0.96	1.07	1.00	0.97	0.95	1.31	1.37	1.23	1.65	1.07	1.33	0.98
	26	1.30	1.44	0.97	1.05	0.93	1.59	0.99	0.92	0.96	1.14	1.00	0.97	0.97	1.30	1.37	1.24	1.70	1.11	1.35	0.99
	27	1.31	1.52	0.97	1.14	0.94	1.57	0.99	0.92	0.97	1.22	1.00	0.97	1.01	1.30	1.38	1.23	1.73	1.14	1.37	0.99
	28	1.32	1.66	0.96	1.29	0.95	1.55	0.99	0.92	0.99	1.28	1.00	0.97	1.10	1.28	1.38	1.23	1.75	1.17	1.39	1.00
	29	1.32	1.83	0.96	1.51	0.98	1.53	0.99	0.92	1.02	1.32	1.00	0.97	1.26	1.27	1.37	1.22	1.75	1.19	1.41	1.01
	30	1.32	1.96	0.96	1.79	1.00	1.51	1.01	0.92	1.08	1.35	1.00	0.97	1.49	1.26	1.37	1.21	1.74	1.20	1.42	1.02
	31	1.32	2.06	0.96	2.07	1.02	1.49	1.05	0.92	1.15	1.37	0.99	0.97	1.77	1.24	1.36	1.20	1.73	1.20	1.43	1.05
	32	1.33	2.15	0.96	2.33	1.05	1.47	1.10	0.92	1.22	1.38	0.99	0.98	2.05	1.23	1.35	1.19	1.70	1.20	1.45	1.10
	33	1.35	2.25	0.96	2.56	1.10	1.45	1.17	0.92	1.29	1.38	0.99	0.98	2.31	1.22	1.34	1.18	1.68	1.19	1.47	1.19
	34	1.38	2.36	0.96	2.75	1.19	1.43	1.26	0.92	1.35	1.38	0.99	0.98	2.52	1.20	1.32	1.17	1.65	1.19	1.49	1.31
	35	1.44	2.48	0.96	2.90	1.35	1.41	1.36	0.92	1.40	1.38	1.00	0.98	2.68	1.19	1.31	1.16	1.62	1.20	1.51	1.42
	36	1.54	2.62	0.96	3.00	1.54	1.40	1.50	0.93	1.43	1.37	1.08	0.98	2.80	1.18	1.30	1.15	1.59	1.24	1.52	1.50
	37	1.67	2.79	0.96	3.06	1.71	1.40	1.66	0.93	1.44	1.37	1.26	0.99	2.88	1.18	1.28	1.14	1.57	1.30	1.52	1.55
	38	1.80	3.00	0.97	3.09	1.83	1.42	1.83	0.94	1.45	1.37	1.55	1.00	2.95	1.18	1.27	1.13	1.54	1.37	1.52	1.60
	39	1.92	3.21	0.97	3.09	1.92	1.47	2.00	0.97	1.45	1.37	1.92	1.01	3.02	1.20	1.26	1.13	1.52	1.45	1.50	1.63
	40	2.04	3.38	0.98	3.09	1.98	1.56	2.17	1.00	1.46	1.36	2.42	1.03	3.17	1.24	1.25	1.12	1.50	1.53	1.48	1.66
	41	2.15	3.50	0.99	3.07	2.02	1.68	2.37	1.07	1.48	1.36	3.08	1.06	3.44	1.29	1.23	1.11	1.48	1.62	1.47	1.67
	42	2.24	3.60	0.99	3.04	2.04	1.82	2.63	1.14	1.52	1.35	3.91	1.11	3.74	1.33	1.22	1.11	1.48	1.71	1.46	1.68
	43	2.31	3.68	1.00	3.00	2.05	1.98	2.93	1.20	1.58	1.34	4.84	1.18	4.00	1.37	1.21	1.11	1.48	1.81	1.46	1.68
	44	2.36	3.80	1.00	2.96	2.05	2.13	3.23	1.26	1.66	1.33	5.77	1.25	4.20	1.39	1.20	1.12	1.49	1.93	1.47	1.67
	45	2.40	3.98	1.00	2.93	2.06	2.27	3.49	1.30	1.74	1.33	6.56	1.30	4.36	1.42	1.19	1.17	1.51	2.07	1.50	1.65
	46	2.42	4.20	1.01	2.92	2.11	2.40	3.67	1.33	1.80	1.34	7.16	1.35	4.47	1.44	1.18	1.30	1.53	2.19	1.53	1.65
	47	2.43	4.44	1.00	2.94	2.26	2.51	3.79	1.36	1.85	1.38	7.56	1.39	4.54	1.45	1.17	1.50	1.54	2.27	1.56	1.67
	48	2.43	4.64	1.00	2.96	2.59	2.62	3.87	1.38	1.89	1.46	7.79	1.43	4.58	1.46	1.17	1.74	1.55	2.32	1.58	1.71
	Initialization 2
Forecast horizon (hours)	1	0.83	0.83	0.83	0.83	0.83	0.83	0.83	0.83	0.83	0.83	0.83	0.83	0.83	0.83	0.83	0.83	0.83	0.83	0.83	0.83
	2	0.84	0.84	0.84	0.84	0.84	0.84	0.84	0.84	0.84	0.84	0.84	0.84	0.84	0.84	0.84	0.84	0.84	0.84	0.84	0.84
	3	0.84	0.84	0.84	0.84	0.84	0.84	0.84	0.84	0.84	0.84	0.84	0.84	0.84	0.84	0.84	0.84	0.84	0.84	0.84	0.84
	4	0.85	0.85	0.85	0.85	0.85	0.85	0.85	0.85	0.85	0.85	0.85	0.85	0.85	0.85	0.85	0.85	0.85	0.85	0.85	0.85
	5	0.85	0.85	0.85	0.85	0.85	0.85	0.85	0.85	0.85	0.85	0.85	0.85	0.85	0.85	0.85	0.85	0.85	0.85	0.85	0.85
	6	0.85	0.86	0.85	0.85	0.85	0.85	0.85	0.86	0.85	0.85	0.86	0.86	0.86	0.86	0.86	0.86	0.86	0.86	0.85	0.85
	7	0.86	0.86	0.86	0.86	0.86	0.86	0.86	0.86	0.86	0.86	0.86	0.86	0.86	0.86	0.86	0.86	0.86	0.86	0.86	0.86
	8	0.86	0.87	0.86	0.86	0.86	0.86	0.86	0.86	0.86	0.86	0.86	0.86	0.86	0.86	0.87	0.86	0.86	0.87	0.86	0.86
	9	0.86	0.87	0.86	0.86	0.86	0.86	0.86	0.86	0.86	0.86	0.87	0.86	0.86	0.87	0.88	0.86	0.86	0.87	0.86	0.86
	10	0.86	0.87	0.86	0.87	0.86	0.86	0.86	0.87	0.86	0.86	0.87	0.87	0.86	0.87	0.89	0.87	0.87	0.87	0.86	0.86
	11	0.87	0.88	0.87	0.88	0.86	0.86	0.87	0.87	0.86	0.86	0.87	0.87	0.87	0.87	0.90	0.87	0.88	0.87	0.86	0.86
	12	0.87	0.89	0.87	0.88	0.86	0.86	0.87	0.88	0.87	0.87	0.88	0.88	0.87	0.88	0.91	0.87	0.89	0.88	0.87	0.86
	13	0.87	0.89	0.87	0.89	0.86	0.87	0.88	0.89	0.87	0.88	0.88	0.88	0.88	0.89	0.92	0.88	0.90	0.88	0.87	0.86
	14	0.88	0.90	0.88	0.89	0.86	0.87	0.89	0.89	0.87	0.89	0.88	0.89	0.88	0.90	0.93	0.88	0.91	0.88	0.87	0.86
	15	0.88	0.91	0.88	0.90	0.86	0.87	0.90	0.90	0.87	0.90	0.89	0.90	0.89	0.91	0.94	0.89	0.95	0.88	0.87	0.86
	16	0.89	0.92	0.89	0.90	0.86	0.88	0.91	0.91	0.87	0.92	0.89	0.92	0.90	0.93	0.94	0.89	0.99	0.89	0.87	0.86
	17	0.90	0.93	0.90	0.90	0.86	0.88	0.92	0.92	0.88	0.95	0.90	0.97	0.91	0.95	0.95	0.89	1.02	0.89	0.88	0.86
	18	0.91	0.94	0.92	0.91	0.86	0.89	0.93	0.93	0.88	0.97	0.90	1.07	0.92	0.96	0.95	0.90	1.06	0.90	0.88	0.86
	19	0.91	0.95	0.94	0.91	0.86	0.89	0.93	0.95	0.88	0.99	0.91	1.20	0.92	0.97	0.95	0.90	1.11	0.90	0.89	0.86
	20	0.93	0.95	0.95	0.91	0.86	0.89	0.93	0.97	0.88	1.02	0.91	1.30	0.93	0.98	0.95	0.90	1.17	0.90	0.91	0.86
	21	0.94	0.95	0.96	0.91	0.86	0.89	0.93	0.98	0.88	1.05	0.91	1.38	0.93	0.99	0.95	0.90	1.24	0.90	0.95	0.86
	22	0.95	0.95	0.98	0.91	0.86	0.89	0.93	0.99	0.89	1.08	0.92	1.43	0.93	0.99	0.94	0.90	1.30	0.91	1.00	0.86
	23	0.96	0.95	0.98	0.91	0.85	0.89	0.93	1.00	0.89	1.11	0.92	1.47	0.93	0.99	0.94	0.89	1.34	0.91	1.09	0.85
	24	0.97	0.94	0.99	0.91	0.85	0.88	0.92	1.01	0.89	1.15	0.92	1.49	0.93	0.99	0.94	0.89	1.38	0.90	1.26	0.85
	25	0.98	0.94	0.99	0.93	0.85	0.88	0.92	1.02	0.89	1.18	0.93	1.49	0.93	0.99	0.94	0.89	1.40	0.90	1.50	0.85
	26	1.00	0.94	0.99	0.97	0.85	0.88	0.92	1.04	0.89	1.22	0.93	1.48	0.93	0.98	0.93	0.89	1.42	0.90	1.79	0.85
	27	1.01	0.94	0.99	1.04	0.85	0.88	0.92	1.08	0.89	1.25	0.93	1.47	0.94	0.98	0.93	0.89	1.43	0.90	2.06	0.86
	28	1.04	0.93	0.99	1.11	0.85	0.88	0.92	1.15	0.90	1.27	0.93	1.45	0.99	0.98	0.93	0.89	1.42	0.90	2.30	0.87
	29	1.06	0.93	0.98	1.18	0.85	0.88	0.92	1.24	0.92	1.29	0.93	1.42	1.12	0.97	0.93	0.88	1.41	0.90	2.49	0.88
	30	1.08	0.93	0.98	1.23	0.86	0.87	0.92	1.35	0.96	1.30	0.93	1.40	1.33	0.97	0.92	0.88	1.40	0.89	2.65	0.90
	31	1.11	0.93	0.98	1.27	0.87	0.87	0.94	1.47	0.99	1.31	0.93	1.38	1.56	0.97	0.92	0.88	1.38	0.89	2.76	0.94
	32	1.13	0.93	0.97	1.30	0.88	0.87	0.97	1.60	1.01	1.31	0.94	1.36	1.77	0.97	0.92	0.88	1.36	0.89	2.82	0.98
	33	1.15	0.93	0.97	1.33	0.89	0.87	1.03	1.72	1.02	1.30	0.97	1.35	1.92	0.98	0.92	0.88	1.35	0.89	2.85	1.03
	34	1.17	0.93	0.97	1.35	0.90	0.87	1.10	1.83	1.04	1.29	1.03	1.34	2.03	1.01	0.92	0.88	1.33	0.90	2.85	1.09
	35	1.20	0.94	0.96	1.37	0.91	0.87	1.19	1.91	1.05	1.28	1.13	1.34	2.11	1.05	0.92	0.88	1.31	0.91	2.83	1.17
	36	1.25	0.96	0.96	1.38	0.93	0.89	1.32	1.98	1.07	1.28	1.24	1.33	2.17	1.11	0.92	0.89	1.30	0.92	2.79	1.24
	37	1.33	1.00	0.96	1.39	0.95	0.96	1.48	2.05	1.10	1.29	1.37	1.32	2.23	1.19	0.93	0.91	1.28	0.94	2.74	1.30
	38	1.46	1.04	0.97	1.40	0.97	1.13	1.70	2.13	1.15	1.30	1.55	1.31	2.33	1.29	0.93	0.93	1.28	0.96	2.69	1.34
	39	1.64	1.09	0.97	1.42	0.98	1.48	1.97	2.23	1.21	1.32	1.77	1.33	2.49	1.39	0.93	0.99	1.29	0.97	2.63	1.38
	40	1.85	1.13	0.98	1.47	0.99	1.99	2.29	2.34	1.28	1.34	2.04	1.38	2.69	1.48	0.93	1.10	1.32	0.99	2.58	1.40
	41	2.05	1.17	0.98	1.55	1.00	2.58	2.66	2.45	1.35	1.36	2.33	1.46	2.89	1.56	0.93	1.29	1.35	1.01	2.54	1.42
	42	2.20	1.21	0.99	1.67	1.01	3.09	3.01	2.55	1.43	1.39	2.60	1.58	3.02	1.64	0.93	1.58	1.38	1.02	2.52	1.42
	43	2.31	1.25	1.01	1.83	1.02	3.47	3.32	2.62	1.49	1.41	2.83	1.72	3.10	1.70	0.93	2.02	1.42	1.03	2.51	1.43
	44	2.38	1.30	1.04	1.99	1.02	3.75	3.57	2.66	1.54	1.45	3.02	1.87	3.14	1.74	0.93	2.58	1.46	1.04	2.50	1.43
	45	2.42	1.35	1.09	2.14	1.03	3.96	3.75	2.68	1.58	1.52	3.17	2.02	3.17	1.77	0.93	3.19	1.50	1.05	2.49	1.42
	46	2.45	1.40	1.13	2.29	1.04	4.13	3.87	2.69	1.61	1.61	3.28	2.15	3.18	1.78	0.93	3.81	1.54	1.05	2.48	1.41
	47	2.46	1.44	1.17	2.44	1.05	4.25	3.96	2.70	1.62	1.72	3.36	2.25	3.16	1.79	0.92	4.42	1.56	1.05	2.47	1.39
	48	2.45	1.48	1.20	2.58	1.06	4.33	4.02	2.70	1.63	1.80	3.42	2.31	3.13	1.78	0.92	4.95	1.57	1.05	2.46	1.38
	Initialization 3
Forecast horizon (hours)	1	0.85	0.85	0.85	0.85	0.85	0.85	0.85	0.85	0.85	0.85	0.85	0.85	0.85	0.85	0.85	0.85	0.85	0.85	0.85	0.85
	2	0.85	0.85	0.85	0.85	0.85	0.85	0.85	0.85	0.85	0.85	0.85	0.85	0.85	0.85	0.85	0.85	0.85	0.85	0.85	0.85
	3	0.85	0.85	0.85	0.85	0.85	0.85	0.85	0.85	0.85	0.85	0.85	0.85	0.85	0.85	0.85	0.85	0.85	0.85	0.85	0.85
	4	0.86	0.86	0.86	0.86	0.86	0.86	0.86	0.86	0.86	0.86	0.86	0.86	0.86	0.86	0.86	0.86	0.86	0.86	0.86	0.86
	5	0.86	0.86	0.86	0.86	0.86	0.86	0.86	0.86	0.86	0.86	0.86	0.86	0.86	0.86	0.86	0.86	0.86	0.86	0.86	0.86
	6	0.86	0.86	0.86	0.86	0.86	0.86	0.86	0.86	0.86	0.86	0.86	0.86	0.86	0.86	0.86	0.86	0.86	0.86	0.86	0.86
	7	0.86	0.86	0.86	0.86	0.86	0.86	0.86	0.86	0.86	0.86	0.86	0.86	0.86	0.86	0.86	0.86	0.86	0.86	0.86	0.86
	8	0.86	0.86	0.86	0.86	0.86	0.86	0.86	0.86	0.86	0.86	0.86	0.86	0.86	0.86	0.86	0.86	0.86	0.86	0.86	0.86
	9	0.86	0.86	0.86	0.87	0.86	0.87	0.86	0.87	0.86	0.87	0.86	0.86	0.86	0.87	0.86	0.86	0.87	0.86	0.86	0.86
	10	0.87	0.86	0.87	0.87	0.86	0.87	0.87	0.88	0.86	0.87	0.86	0.86	0.86	0.87	0.86	0.87	0.88	0.87	0.87	0.86
	11	0.87	0.86	0.87	0.88	0.87	0.87	0.87	0.89	0.87	0.88	0.86	0.87	0.87	0.88	0.87	0.88	0.89	0.87	0.87	0.87
	12	0.87	0.87	0.87	0.89	0.87	0.88	0.87	0.90	0.87	0.89	0.86	0.87	0.87	0.90	0.87	0.89	0.90	0.87	0.87	0.87
	13	0.88	0.88	0.88	0.89	0.87	0.89	0.88	0.91	0.88	0.90	0.87	0.88	0.87	0.91	0.87	0.90	0.91	0.88	0.88	0.87
	14	0.88	0.89	0.89	0.89	0.88	0.89	0.88	0.92	0.88	0.91	0.87	0.88	0.88	0.93	0.88	0.91	0.92	0.89	0.89	0.88
	15	0.88	0.89	0.90	0.90	0.88	0.90	0.88	0.94	0.89	0.92	0.87	0.89	0.88	0.95	0.88	0.91	0.93	0.89	0.90	0.88
	16	0.89	0.89	0.91	0.91	0.89	0.90	0.88	0.95	0.89	0.92	0.88	0.90	0.89	0.96	0.89	0.92	0.95	0.90	0.91	0.89
	17	0.89	0.90	0.91	0.92	0.90	0.90	0.88	0.97	0.89	0.93	0.88	0.91	0.89	0.97	0.89	0.93	0.98	0.90	0.93	0.90
	18	0.89	0.90	0.91	0.95	0.90	0.90	0.88	1.00	0.89	0.93	0.89	0.91	0.89	0.97	0.90	0.93	1.02	0.90	0.95	0.91
	19	0.89	0.90	0.91	1.00	0.91	0.90	0.88	1.03	0.89	0.94	0.90	0.92	0.89	0.98	0.90	0.93	1.09	0.91	0.97	0.92
	20	0.89	0.89	0.91	1.09	0.92	0.90	0.88	1.04	0.89	0.94	0.90	0.93	0.89	0.98	0.90	0.93	1.19	0.91	0.98	0.94
	21	0.89	0.89	0.91	1.23	0.93	0.90	0.88	1.04	0.89	0.94	0.91	0.94	0.89	0.98	0.90	0.93	1.27	0.91	0.99	0.97
	22	0.89	0.89	0.91	1.40	0.93	0.90	0.87	1.05	0.89	0.94	0.91	0.94	0.89	0.98	0.91	0.93	1.33	0.90	1.01	1.01
	23	0.89	0.89	0.91	1.59	0.94	0.89	0.87	1.05	0.89	0.94	0.91	0.94	0.89	0.97	0.91	0.92	1.36	0.90	1.05	1.06
	24	0.89	0.89	0.90	1.76	0.94	0.89	0.87	1.06	0.88	0.94	0.92	0.95	0.89	0.97	0.91	0.92	1.37	0.90	1.11	1.10
	25	0.88	0.89	0.90	1.91	0.94	0.89	0.87	1.07	0.88	0.94	0.92	0.95	0.89	0.97	0.92	0.92	1.37	0.90	1.20	1.14
	26	0.88	0.91	0.90	2.03	0.95	0.89	0.87	1.09	0.88	0.94	0.93	0.94	0.89	0.96	0.92	0.92	1.36	0.90	1.30	1.17
	27	0.89	0.93	0.90	2.13	0.97	0.89	0.87	1.11	0.88	0.94	0.94	0.94	0.89	0.96	0.92	0.92	1.35	0.90	1.38	1.20
	28	0.90	0.96	0.90	2.20	1.01	0.89	0.87	1.15	0.88	0.94	0.96	0.94	0.90	0.97	0.92	0.92	1.33	0.90	1.43	1.24
	29	0.91	1.00	0.89	2.27	1.08	0.90	0.86	1.22	0.88	0.94	0.99	0.94	0.90	1.00	0.92	0.92	1.32	0.90	1.46	1.27
	30	0.95	1.04	0.90	2.31	1.18	0.92	0.86	1.34	0.88	0.93	1.03	0.94	0.90	1.04	0.92	0.92	1.30	0.91	1.48	1.31
	31	1.01	1.09	0.91	2.34	1.29	0.99	0.86	1.49	0.88	0.93	1.09	0.93	0.91	1.10	0.92	0.93	1.29	0.94	1.49	1.37
	32	1.13	1.13	0.95	2.34	1.37	1.12	0.86	1.65	0.89	0.93	1.18	0.93	0.92	1.18	0.92	0.94	1.27	0.99	1.49	1.45
	33	1.33	1.17	1.03	2.33	1.44	1.33	0.87	1.86	0.90	0.94	1.30	0.93	0.94	1.27	0.92	0.96	1.26	1.06	1.49	1.55
	34	1.63	1.21	1.15	2.31	1.50	1.63	0.88	2.13	0.92	0.94	1.47	0.94	0.95	1.38	0.92	1.00	1.28	1.14	1.48	1.65
	35	2.06	1.27	1.29	2.28	1.55	2.01	0.90	2.47	0.95	0.95	1.66	0.94	0.98	1.49	0.92	1.07	1.32	1.24	1.46	1.75
	36	2.56	1.33	1.44	2.24	1.59	2.42	0.92	2.83	0.98	0.96	1.85	0.97	1.04	1.60	0.92	1.15	1.39	1.35	1.44	1.86
	37	3.03	1.38	1.58	2.21	1.63	2.83	0.94	3.17	1.04	0.97	2.04	1.03	1.15	1.69	0.91	1.26	1.48	1.50	1.42	1.94
	38	3.42	1.42	1.69	2.19	1.65	3.21	0.98	3.48	1.13	0.99	2.20	1.12	1.26	1.76	0.91	1.45	1.60	1.69	1.41	1.99
	39	3.73	1.46	1.78	2.19	1.66	3.55	1.04	3.73	1.30	1.03	2.36	1.25	1.36	1.82	0.91	1.76	1.74	1.95	1.40	2.00
	40	3.99	1.50	1.84	2.20	1.66	3.84	1.10	3.93	1.67	1.11	2.50	1.39	1.44	1.87	0.91	2.16	1.94	2.24	1.40	2.00
	41	4.19	1.57	1.89	2.21	1.64	4.06	1.15	4.08	2.33	1.20	2.62	1.52	1.51	1.90	0.91	2.56	2.19	2.52	1.39	2.00
	42	4.34	1.69	1.92	2.24	1.62	4.21	1.20	4.19	3.12	1.29	2.71	1.65	1.56	1.92	0.90	2.92	2.42	2.75	1.38	2.00
	43	4.42	1.83	1.94	2.26	1.60	4.32	1.25	4.25	3.76	1.35	2.76	1.77	1.61	1.92	0.90	3.21	2.61	2.93	1.36	1.99
	44	4.44	1.96	1.95	2.30	1.59	4.37	1.28	4.27	4.14	1.40	2.78	1.88	1.65	1.90	0.90	3.42	2.75	3.06	1.35	1.99
	45	4.40	2.05	1.94	2.34	1.57	4.38	1.30	4.25	4.34	1.44	2.76	1.98	1.67	1.87	0.90	3.58	2.85	3.14	1.35	2.04
	46	4.31	2.11	1.93	2.40	1.55	4.34	1.33	4.25	4.45	1.47	2.72	2.06	1.68	1.84	0.90	3.71	3.00	3.18	1.38	2.13
	47	4.19	2.15	1.91	2.47	1.54	4.25	1.35	4.34	4.52	1.50	2.66	2.12	1.68	1.80	0.89	3.85	3.21	3.18	1.45	2.21
	48	4.06	2.18	1.88	2.60	1.53	4.15	1.36	4.55	4.57	1.51	2.60	2.14	1.66	1.77	0.89	4.03	3.47	3.16	1.58	2.29
	Initialization 4
Forecast horizon (hours)	1	0.86	0.86	0.86	0.86	0.86	0.86	0.86	0.86	0.86	0.86	0.86	0.86	0.86	0.86	0.86	0.86	0.86	0.86	0.86	0.86
	2	0.86	0.86	0.86	0.86	0.86	0.86	0.86	0.86	0.86	0.86	0.86	0.86	0.86	0.86	0.86	0.86	0.86	0.86	0.86	0.86
	3	0.86	0.86	0.86	0.86	0.86	0.86	0.86	0.86	0.86	0.86	0.86	0.86	0.86	0.86	0.86	0.86	0.86	0.86	0.86	0.86
	4	0.86	0.86	0.86	0.86	0.86	0.86	0.86	0.86	0.86	0.86	0.86	0.86	0.86	0.86	0.86	0.86	0.86	0.86	0.86	0.86
	5	0.86	0.86	0.86	0.86	0.86	0.86	0.86	0.86	0.86	0.86	0.86	0.86	0.86	0.86	0.86	0.86	0.86	0.86	0.86	0.86
	6	0.86	0.86	0.86	0.86	0.86	0.86	0.86	0.86	0.86	0.86	0.86	0.86	0.86	0.86	0.86	0.86	0.86	0.86	0.86	0.86
	7	0.86	0.86	0.86	0.87	0.87	0.86	0.86	0.86	0.87	0.87	0.87	0.86	0.86	0.86	0.86	0.87	0.86	0.87	0.86	0.86
	8	0.86	0.86	0.87	0.87	0.87	0.86	0.87	0.87	0.88	0.90	0.87	0.87	0.87	0.87	0.86	0.88	0.87	0.88	0.86	0.87
	9	0.87	0.87	0.88	0.88	0.88	0.87	0.87	0.88	0.89	0.93	0.88	0.88	0.88	0.89	0.86	0.91	0.88	0.89	0.87	0.88
	10	0.87	0.88	0.89	0.88	0.88	0.87	0.88	0.89	0.90	0.95	0.88	0.89	0.88	0.91	0.87	0.94	0.89	0.90	0.87	0.88
	11	0.88	0.89	0.89	0.89	0.89	0.88	0.89	0.90	0.91	0.97	0.89	0.90	0.89	0.92	0.87	0.97	0.90	0.91	0.88	0.89
	12	0.89	0.89	0.90	0.91	0.89	0.88	0.89	0.91	0.92	0.98	0.90	0.91	0.89	0.94	0.87	0.98	0.92	0.92	0.88	0.90
	13	0.89	0.90	0.90	0.93	0.90	0.89	0.90	0.92	0.94	0.99	0.91	0.92	0.90	0.95	0.88	0.99	0.93	0.93	0.89	0.91
	14	0.91	0.90	0.91	0.97	0.91	0.89	0.90	0.93	0.96	1.01	0.92	0.93	0.90	0.96	0.88	0.99	0.95	0.93	0.90	0.92
	15	0.93	0.91	0.91	1.02	0.91	0.89	0.90	0.94	0.97	1.01	0.94	0.94	0.90	0.96	0.88	0.99	0.96	0.94	0.90	0.93
	16	0.97	0.91	0.91	1.06	0.92	0.89	0.90	0.98	0.99	1.02	0.95	0.95	0.90	0.97	0.88	0.99	0.97	0.94	0.91	0.94
	17	1.01	0.91	0.91	1.10	0.92	0.89	0.90	1.06	1.01	1.03	0.96	0.95	0.90	0.97	0.88	0.99	0.97	0.94	0.93	0.95
	18	1.05	0.91	0.91	1.13	0.93	0.89	0.90	1.18	1.02	1.03	0.97	0.96	0.90	0.97	0.88	0.99	0.97	0.94	0.95	0.96
	19	1.08	0.91	0.92	1.17	0.93	0.89	0.90	1.35	1.02	1.03	0.98	0.96	0.90	0.97	0.88	0.99	0.97	0.94	0.98	0.97
	20	1.10	0.90	0.92	1.22	0.94	0.89	0.90	1.57	1.03	1.03	0.98	0.96	0.90	0.96	0.88	0.98	0.97	0.93	1.04	0.98
	21	1.12	0.90	0.91	1.26	0.94	0.89	0.90	1.87	1.04	1.02	0.99	0.96	0.89	0.96	0.88	0.98	0.97	0.93	1.13	0.99
	22	1.14	0.90	0.91	1.31	0.94	0.89	0.89	2.20	1.05	1.02	1.01	0.96	0.89	0.96	0.88	0.97	0.97	0.93	1.22	1.00
	23	1.16	0.90	0.91	1.36	0.95	0.89	0.89	2.52	1.06	1.02	1.03	0.95	0.89	0.95	0.88	0.97	0.97	0.93	1.31	1.00
	24	1.17	0.90	0.91	1.41	0.95	0.89	0.89	2.82	1.07	1.02	1.06	0.95	0.89	0.95	0.88	0.97	0.96	0.92	1.40	1.01
	25	1.19	0.89	0.91	1.48	0.95	0.89	0.89	3.08	1.07	1.02	1.09	0.95	0.89	0.95	0.88	0.96	0.96	0.92	1.50	1.02
	26	1.20	0.89	0.91	1.56	0.95	0.89	0.89	3.30	1.08	1.05	1.13	0.95	0.89	0.95	0.88	0.97	0.96	0.92	1.59	1.03
	27	1.20	0.89	0.91	1.67	0.96	0.90	0.88	3.51	1.08	1.09	1.17	0.95	0.89	0.95	0.88	0.97	0.95	0.92	1.68	1.05
	28	1.20	0.90	0.91	1.78	0.96	0.91	0.88	3.69	1.09	1.15	1.19	0.94	0.90	0.95	0.88	0.98	0.95	0.92	1.75	1.08
	29	1.21	0.90	0.91	1.90	0.97	0.92	0.88	3.88	1.09	1.20	1.21	0.94	0.91	0.97	0.88	0.99	0.95	0.92	1.79	1.12
	30	1.26	0.91	0.92	1.99	0.98	0.94	0.88	4.09	1.09	1.24	1.21	0.95	0.93	1.00	0.88	1.01	0.95	0.94	1.83	1.18
	31	1.34	0.93	0.95	2.05	1.01	0.98	0.89	4.39	1.09	1.27	1.22	0.98	0.96	1.04	0.87	1.04	0.94	0.96	1.86	1.26
	32	1.47	0.96	1.00	2.09	1.03	1.07	0.90	4.73	1.09	1.30	1.23	1.02	1.00	1.07	0.87	1.10	0.94	0.99	1.89	1.34
	33	1.67	1.00	1.05	2.12	1.06	1.25	0.92	5.03	1.10	1.36	1.25	1.10	1.09	1.11	0.87	1.20	0.94	1.03	1.92	1.42
	34	2.03	1.08	1.11	2.14	1.09	1.50	0.96	5.27	1.11	1.50	1.28	1.23	1.36	1.14	0.87	1.31	0.94	1.06	1.97	1.50
	35	2.61	1.22	1.17	2.16	1.12	1.81	1.02	5.44	1.15	1.74	1.31	1.39	1.80	1.17	0.87	1.44	0.96	1.11	2.02	1.57
	36	3.37	1.47	1.23	2.17	1.14	2.13	1.11	5.54	1.19	2.13	1.36	1.58	2.23	1.19	0.87	1.63	1.07	1.18	2.05	1.62
	37	4.13	1.81	1.28	2.19	1.17	2.47	1.21	5.61	1.22	2.57	1.43	1.78	2.55	1.21	0.87	1.91	1.38	1.28	2.08	1.67
	38	4.73	2.16	1.32	2.22	1.20	2.79	1.31	5.64	1.24	3.00	1.50	1.98	2.75	1.23	0.86	2.22	1.77	1.38	2.09	1.71
	39	5.13	2.41	1.37	2.24	1.22	3.07	1.39	5.66	1.25	3.33	1.57	2.15	2.88	1.23	0.86	2.54	2.13	1.47	2.10	1.74
	40	5.36	2.58	1.41	2.25	1.25	3.30	1.45	5.64	1.26	3.57	1.64	2.29	2.98	1.23	0.86	2.84	2.44	1.53	2.12	1.76
	41	5.48	2.68	1.44	2.25	1.28	3.49	1.49	5.59	1.27	3.73	1.69	2.39	3.05	1.23	0.86	3.11	2.69	1.58	2.15	1.76
	42	5.54	2.76	1.46	2.26	1.31	3.63	1.52	5.50	1.28	3.84	1.74	2.46	3.11	1.22	0.86	3.34	2.89	1.62	2.19	1.76
	43	5.56	2.85	1.48	2.27	1.35	3.75	1.53	5.37	1.29	3.93	1.78	2.49	3.14	1.21	0.86	3.53	3.07	1.65	2.25	1.76
	44	5.53	2.92	1.48	2.31	1.41	3.83	1.54	5.23	1.31	3.99	1.82	2.49	3.13	1.20	0.86	3.67	3.25	1.67	2.31	1.75
	45	5.46	2.97	1.47	2.38	1.50	3.88	1.54	5.11	1.34	4.04	1.84	2.47	3.09	1.19	0.86	3.77	3.42	1.68	2.38	1.75
	46	5.34	2.97	1.46	2.45	1.60	3.89	1.53	5.08	1.39	4.04	1.85	2.43	3.02	1.18	0.86	3.83	3.59	1.67	2.46	1.74
	47	5.19	2.94	1.44	2.52	1.72	3.87	1.51	5.15	1.45	4.01	1.84	2.38	2.94	1.17	0.86	3.87	3.74	1.66	2.57	1.73
	48	5.02	2.89	1.42	2.60	1.83	3.83	1.49	5.30	1.53	3.94	1.83	2.32	2.86	1.17	0.86	3.86	3.87	1.64	2.80	1.71
	Initialization 5
Forecast horizon (hours)	1	0.86	0.86	0.86	0.86	0.86	0.86	0.86	0.86	0.86	0.86	0.86	0.86	0.86	0.86	0.86	0.86	0.86	0.86	0.86	0.86
	2	0.86	0.86	0.86	0.86	0.86	0.86	0.86	0.86	0.86	0.86	0.86	0.86	0.86	0.86	0.86	0.86	0.86	0.86	0.86	0.86
	3	0.86	0.86	0.86	0.86	0.86	0.86	0.86	0.86	0.86	0.86	0.86	0.86	0.86	0.86	0.86	0.86	0.86	0.86	0.86	0.86
	4	0.86	0.86	0.86	0.86	0.86	0.86	0.86	0.86	0.86	0.86	0.86	0.86	0.86	0.86	0.86	0.86	0.86	0.86	0.86	0.86
	5	0.86	0.86	0.85	0.85	0.85	0.86	0.86	0.85	0.85	0.85	0.85	0.86	0.85	0.86	0.86	0.86	0.86	0.86	0.86	0.86
	6	0.86	0.86	0.85	0.85	0.85	0.86	0.86	0.85	0.85	0.86	0.85	0.86	0.86	0.86	0.86	0.87	0.86	0.86	0.86	0.86
	7	0.86	0.86	0.85	0.85	0.85	0.86	0.87	0.85	0.85	0.86	0.86	0.86	0.86	0.87	0.86	0.89	0.86	0.86	0.86	0.86
	8	0.87	0.87	0.85	0.85	0.85	0.87	0.88	0.86	0.85	0.87	0.86	0.87	0.86	0.87	0.87	0.91	0.86	0.87	0.86	0.87
	9	0.87	0.87	0.86	0.86	0.85	0.87	0.88	0.86	0.86	0.88	0.86	0.88	0.86	0.88	0.88	0.93	0.86	0.88	0.86	0.88
	10	0.88	0.87	0.87	0.86	0.85	0.87	0.89	0.86	0.86	0.92	0.87	0.88	0.87	0.88	0.88	0.93	0.87	0.89	0.87	0.89
	11	0.90	0.87	0.89	0.87	0.86	0.87	0.90	0.86	0.87	0.97	0.87	0.89	0.87	0.89	0.89	0.94	0.88	0.89	0.88	0.91
	12	0.91	0.88	0.92	0.88	0.87	0.87	0.90	0.87	0.87	1.02	0.88	0.90	0.87	0.89	0.90	0.94	0.88	0.90	0.88	0.94
	13	0.93	0.88	0.94	0.92	0.88	0.87	0.91	0.87	0.89	1.06	0.89	0.91	0.87	0.90	0.90	0.94	0.89	0.91	0.89	0.96
	14	0.94	0.88	0.96	0.96	0.88	0.87	0.91	0.88	0.91	1.09	0.89	0.91	0.88	0.90	0.90	0.94	0.90	0.91	0.90	0.98
	15	0.96	0.88	0.98	1.00	0.89	0.87	0.91	0.89	0.93	1.11	0.89	0.92	0.88	0.90	0.91	0.94	0.91	0.91	0.91	0.99
	16	0.98	0.88	1.00	1.09	0.89	0.87	0.91	0.90	0.94	1.13	0.90	0.93	0.88	0.90	0.91	0.94	0.92	0.92	0.93	1.00
	17	1.00	0.87	1.02	1.25	0.89	0.87	0.91	0.93	0.94	1.16	0.90	0.94	0.88	0.90	0.91	0.94	0.92	0.92	0.94	1.01
	18	1.02	0.87	1.03	1.47	0.90	0.87	0.91	1.01	0.95	1.18	0.90	0.94	0.88	0.90	0.91	0.93	0.92	0.92	0.95	1.02
	19	1.04	0.87	1.04	1.79	0.91	0.87	0.91	1.17	0.95	1.21	0.90	0.95	0.89	0.89	0.91	0.93	0.92	0.93	0.96	1.03
	20	1.05	0.88	1.05	2.19	0.92	0.87	0.90	1.38	0.96	1.23	0.90	0.95	0.91	0.89	0.91	0.93	0.93	0.94	0.96	1.04
	21	1.06	0.88	1.05	2.63	0.93	0.86	0.90	1.60	0.97	1.25	0.90	0.95	0.94	0.89	0.92	0.92	0.94	0.97	0.96	1.06
	22	1.06	0.89	1.08	3.05	0.94	0.86	0.90	1.79	0.97	1.27	0.91	0.95	0.99	0.89	0.92	0.92	0.96	1.00	0.96	1.09
	23	1.07	0.92	1.16	3.41	0.95	0.86	0.90	1.95	0.98	1.28	0.91	0.95	1.06	0.89	0.92	0.92	0.99	1.03	0.97	1.12
	24	1.07	0.97	1.27	3.71	0.96	0.86	0.90	2.11	1.00	1.29	0.92	0.95	1.12	0.89	0.93	0.91	1.05	1.05	0.97	1.15
	25	1.08	1.07	1.46	3.95	0.97	0.87	0.89	2.29	1.02	1.29	0.94	0.96	1.16	0.89	0.93	0.91	1.14	1.07	0.98	1.18
	26	1.09	1.23	1.79	4.13	0.99	0.88	0.89	2.59	1.04	1.30	0.96	0.96	1.20	0.89	0.93	0.92	1.25	1.09	0.99	1.20
	27	1.10	1.50	2.20	4.24	1.04	0.92	0.90	3.01	1.09	1.32	0.99	0.98	1.22	0.89	0.93	0.94	1.38	1.11	1.03	1.23
	28	1.13	1.86	2.62	4.28	1.10	0.98	0.90	3.44	1.17	1.36	1.07	1.02	1.24	0.89	0.93	0.97	1.56	1.14	1.11	1.25
	29	1.17	2.26	3.00	4.27	1.16	1.10	0.92	3.78	1.30	1.41	1.24	1.10	1.26	0.90	0.93	1.01	1.86	1.17	1.20	1.27
	30	1.25	2.68	3.36	4.24	1.22	1.32	0.96	3.99	1.46	1.48	1.48	1.26	1.31	0.92	0.93	1.06	2.31	1.21	1.29	1.29
	31	1.42	3.11	3.66	4.19	1.28	1.77	1.02	4.10	1.65	1.57	1.77	1.53	1.39	0.93	0.93	1.13	2.83	1.32	1.35	1.30
	32	1.77	3.54	3.89	4.13	1.35	2.44	1.09	4.16	1.94	1.66	2.08	1.86	1.49	0.95	0.93	1.24	3.29	1.53	1.40	1.31
	33	2.30	4.00	4.06	4.06	1.44	3.10	1.14	4.18	2.40	1.76	2.37	2.13	1.58	0.97	0.93	1.40	3.63	1.81	1.44	1.33
	34	2.86	4.49	4.18	3.98	1.51	3.62	1.20	4.20	2.98	1.86	2.61	2.34	1.66	1.00	0.93	1.63	3.91	2.07	1.47	1.34
	35	3.33	4.91	4.25	3.89	1.57	3.99	1.27	4.19	3.54	1.99	2.80	2.51	1.71	1.02	0.93	1.89	4.14	2.29	1.49	1.34
	36	3.68	5.18	4.26	3.82	1.60	4.27	1.37	4.17	3.99	2.13	2.96	2.66	1.74	1.05	0.93	2.13	4.35	2.46	1.49	1.35
	37	3.93	5.32	4.22	3.78	1.64	4.49	1.46	4.11	4.31	2.25	3.08	2.78	1.77	1.08	0.93	2.30	4.55	2.59	1.49	1.35
	38	4.13	5.35	4.14	3.77	1.67	4.68	1.54	4.03	4.52	2.33	3.16	2.88	1.78	1.10	0.96	2.42	4.75	2.69	1.48	1.35
	39	4.29	5.33	4.03	3.78	1.70	4.79	1.60	3.92	4.65	2.37	3.19	2.93	1.80	1.12	1.01	2.51	4.91	2.77	1.47	1.35
	40	4.40	5.27	3.92	3.79	1.73	4.85	1.63	3.81	4.73	2.40	3.19	2.94	1.80	1.12	1.08	2.57	5.02	2.81	1.46	1.35
	41	4.45	5.18	3.79	3.78	1.76	4.84	1.65	3.69	4.75	2.41	3.16	2.91	1.78	1.12	1.19	2.60	5.07	2.82	1.44	1.35
	42	4.45	5.06	3.67	3.78	1.81	4.80	1.66	3.58	4.73	2.42	3.09	2.86	1.76	1.11	1.31	2.62	5.08	2.80	1.44	1.34
	43	4.39	4.92	3.56	3.80	1.87	4.73	1.67	3.52	4.66	2.43	3.01	2.79	1.73	1.10	1.41	2.61	5.05	2.76	1.47	1.33
	44	4.30	4.77	3.45	3.84	1.97	4.64	1.68	3.57	4.57	2.42	2.93	2.71	1.70	1.10	1.49	2.59	5.00	2.70	1.52	1.31
	45	4.19	4.61	3.34	3.92	2.07	4.53	1.67	3.71	4.48	2.40	2.84	2.63	1.68	1.09	1.56	2.56	4.91	2.64	1.58	1.30
	46	4.06	4.46	3.24	4.01	2.14	4.41	1.66	3.90	4.42	2.36	2.76	2.56	1.69	1.08	1.61	2.51	4.81	2.57	1.64	1.29
	47	3.93	4.30	3.15	4.09	2.18	4.27	1.64	4.09	4.40	2.31	2.68	2.48	1.72	1.08	1.66	2.45	4.70	2.50	1.69	1.27
	48	3.80	4.15	3.06	4.16	2.18	4.13	1.61	4.27	4.40	2.26	2.60	2.42	1.78	1.07	1.71	2.39	4.60	2.43	1.73	1.26
	Initialization 6
Forecast horizon (hours)	1	0.86	0.86	0.86	0.86	0.86	0.86	0.86	0.86	0.86	0.86	0.86	0.86	0.86	0.86	0.86	0.86	0.86	0.86	0.86	0.86
	2	0.85	0.85	0.85	0.85	0.85	0.85	0.85	0.85	0.85	0.85	0.85	0.85	0.85	0.85	0.85	0.85	0.85	0.85	0.85	0.85
	3	0.85	0.85	0.85	0.85	0.85	0.85	0.85	0.85	0.85	0.85	0.85	0.85	0.85	0.85	0.85	0.85	0.85	0.85	0.85	0.85
	4	0.85	0.85	0.85	0.85	0.85	0.85	0.85	0.85	0.85	0.85	0.85	0.85	0.85	0.85	0.85	0.85	0.85	0.85	0.85	0.85
	5	0.85	0.85	0.85	0.86	0.85	0.85	0.85	0.85	0.85	0.85	0.85	0.85	0.85	0.85	0.85	0.85	0.85	0.85	0.85	0.85
	6	0.85	0.85	0.85	0.87	0.85	0.85	0.85	0.85	0.85	0.85	0.85	0.85	0.85	0.85	0.85	0.85	0.85	0.87	0.85	0.85
	7	0.85	0.85	0.85	0.88	0.86	0.86	0.85	0.85	0.85	0.85	0.85	0.86	0.85	0.86	0.85	0.85	0.85	0.91	0.85	0.85
	8	0.87	0.85	0.85	0.88	0.86	0.89	0.85	0.85	0.85	0.85	0.85	0.86	0.85	0.88	0.85	0.86	0.86	0.98	0.86	0.85
	9	0.89	0.87	0.86	0.89	0.86	0.92	0.86	0.85	0.86	0.85	0.85	0.86	0.86	0.92	0.86	0.87	0.88	1.04	0.86	0.85
	10	0.90	0.88	0.86	0.89	0.87	0.94	0.87	0.86	0.86	0.86	0.85	0.87	0.86	0.97	0.89	0.87	0.89	1.08	0.87	0.85
	11	0.91	0.90	0.86	0.89	0.87	0.95	0.88	0.86	0.86	0.86	0.86	0.87	0.88	1.03	0.92	0.88	0.90	1.11	0.87	0.86
	12	0.92	0.91	0.86	0.89	0.88	0.95	0.88	0.86	0.87	0.86	0.86	0.87	0.89	1.07	0.95	0.88	0.91	1.13	0.87	0.86
	13	0.92	0.91	0.86	0.89	0.88	0.95	0.89	0.86	0.87	0.86	0.86	0.87	0.91	1.11	0.97	0.89	0.91	1.14	0.87	0.87
	14	0.93	0.91	0.86	0.89	0.88	0.94	0.89	0.87	0.87	0.86	0.87	0.88	0.93	1.15	0.98	0.89	0.91	1.15	0.88	0.87
	15	0.93	0.91	0.86	0.89	0.88	0.94	0.89	0.88	0.88	0.86	0.87	0.88	0.94	1.18	0.98	0.89	0.91	1.15	0.88	0.87
	16	0.93	0.91	0.86	0.89	0.88	0.94	0.89	0.89	0.89	0.86	0.87	0.88	0.96	1.20	0.99	0.89	0.91	1.15	0.88	0.88
	17	0.93	0.92	0.86	0.89	0.89	0.93	0.89	0.91	0.90	0.86	0.87	0.88	0.97	1.22	0.99	0.89	0.91	1.14	0.88	0.88
	18	0.93	0.93	0.86	0.89	0.92	0.93	0.89	0.95	0.91	0.86	0.87	0.88	0.99	1.24	1.01	0.90	0.91	1.14	0.88	0.88
	19	0.94	0.94	0.86	0.89	0.96	0.92	0.89	1.00	0.93	0.86	0.87	0.88	1.03	1.26	1.03	0.90	0.91	1.16	0.88	0.88
	20	0.94	0.95	0.86	0.89	1.03	0.92	0.89	1.09	0.95	0.86	0.87	0.88	1.10	1.27	1.04	0.91	0.91	1.23	0.88	0.89
	21	0.95	0.98	0.86	0.90	1.11	0.92	0.89	1.21	0.97	0.87	0.88	0.89	1.19	1.29	1.05	0.92	0.91	1.33	0.88	0.91
	22	0.95	1.02	0.86	0.94	1.23	0.94	0.91	1.34	1.00	0.89	0.93	0.91	1.27	1.32	1.06	0.94	0.93	1.44	0.89	0.93
	23	0.96	1.07	0.86	1.01	1.42	0.99	0.93	1.50	1.05	0.92	1.01	0.94	1.34	1.38	1.07	0.97	0.95	1.57	0.92	0.97
	24	0.98	1.14	0.88	1.12	1.70	1.09	0.96	1.69	1.11	0.97	1.15	1.01	1.41	1.50	1.07	1.00	0.99	1.76	0.96	1.03
	25	1.04	1.24	0.91	1.23	2.11	1.27	0.98	1.92	1.22	1.05	1.37	1.17	1.48	1.73	1.09	1.07	1.04	2.03	1.02	1.08
	26	1.15	1.38	0.94	1.33	2.73	1.49	1.01	2.21	1.38	1.17	1.75	1.61	1.58	2.01	1.10	1.21	1.09	2.39	1.09	1.13
	27	1.30	1.54	0.97	1.44	3.58	1.73	1.08	2.57	1.58	1.34	2.34	2.41	1.71	2.33	1.12	1.47	1.13	2.81	1.17	1.17
	28	1.52	1.73	1.01	1.53	4.40	1.96	1.24	2.91	1.80	1.57	2.97	3.39	1.86	2.61	1.14	1.92	1.17	3.28	1.26	1.22
	29	1.81	1.96	1.04	1.61	5.03	2.17	1.49	3.17	1.99	1.84	3.52	4.49	2.01	2.83	1.16	2.49	1.21	3.77	1.34	1.28
	30	2.24	2.20	1.07	1.68	5.47	2.38	1.80	3.34	2.14	2.08	3.95	5.53	2.12	3.01	1.18	3.17	1.26	4.20	1.41	1.33
	31	2.78	2.43	1.10	1.74	5.79	2.59	2.09	3.45	2.26	2.28	4.31	6.37	2.18	3.14	1.19	3.98	1.30	4.51	1.50	1.37
	32	3.38	2.63	1.12	1.81	6.02	2.79	2.30	3.54	2.38	2.42	4.59	6.99	2.21	3.26	1.21	4.79	1.37	4.72	1.60	1.40
	33	4.02	2.80	1.14	1.89	6.21	2.97	2.45	3.62	2.50	2.54	4.79	7.48	2.22	3.36	1.23	5.53	1.44	4.83	1.70	1.42
	34	4.64	2.94	1.15	1.99	6.37	3.12	2.55	3.71	2.59	2.62	4.93	7.86	2.22	3.44	1.25	6.19	1.50	4.89	1.80	1.44
	35	5.18	3.06	1.15	2.10	6.49	3.23	2.62	3.76	2.65	2.67	5.02	8.13	2.20	3.50	1.28	6.75	1.57	4.90	1.93	1.45
	36	5.60	3.14	1.15	2.22	6.55	3.29	2.66	3.77	2.67	2.70	5.06	8.27	2.18	3.51	1.31	7.23	1.65	4.89	2.10	1.46
	37	5.91	3.19	1.15	2.36	6.55	3.32	2.67	3.72	2.65	2.70	5.05	8.31	2.15	3.47	1.34	7.64	1.75	4.87	2.33	1.46
	38	6.10	3.21	1.14	2.51	6.47	3.31	2.66	3.64	2.63	2.68	4.99	8.26	2.10	3.41	1.36	7.94	1.87	4.84	2.62	1.46
	39	6.18	3.21	1.13	2.69	6.32	3.29	2.62	3.54	2.59	2.65	4.89	8.12	2.06	3.33	1.37	8.14	1.98	4.80	2.99	1.45
	40	6.14	3.18	1.13	2.89	6.14	3.24	2.56	3.42	2.55	2.59	4.76	7.93	2.01	3.24	1.37	8.24	2.07	4.74	3.39	1.43
	41	6.02	3.13	1.12	3.06	5.93	3.19	2.50	3.31	2.50	2.53	4.62	7.69	1.96	3.14	1.38	8.24	2.14	4.65	3.77	1.42
	42	5.85	3.07	1.11	3.20	5.73	3.12	2.44	3.20	2.45	2.47	4.48	7.43	1.91	3.05	1.38	8.18	2.18	4.54	4.08	1.40
	43	5.66	2.99	1.11	3.28	5.53	3.05	2.37	3.10	2.40	2.40	4.35	7.15	1.87	2.96	1.39	8.08	2.20	4.42	4.31	1.38
	44	5.47	2.91	1.10	3.33	5.33	2.97	2.30	3.00	2.34	2.34	4.22	6.89	1.83	2.88	1.42	7.94	2.21	4.30	4.48	1.37
	45	5.28	2.83	1.09	3.34	5.14	2.89	2.24	2.90	2.28	2.28	4.10	6.63	1.79	2.80	1.50	7.75	2.20	4.18	4.60	1.35
	46	5.10	2.75	1.09	3.33	4.97	2.81	2.18	2.82	2.22	2.22	3.99	6.39	1.75	2.72	1.61	7.54	2.17	4.06	4.68	1.34
	47	4.93	2.68	1.08	3.30	4.80	2.73	2.12	2.78	2.17	2.16	3.88	6.15	1.71	2.65	1.75	7.31	2.13	3.94	4.71	1.32
	48	4.76	2.60	1.08	3.25	4.63	2.65	2.07	2.78	2.11	2.11	3.77	5.93	1.68	2.59	1.92	7.07	2.09	3.82	4.71	1.31
	Initialization 7
Forecast horizon (hours)	1	0.85	0.85	0.85	0.85	0.85	0.85	0.85	0.85	0.85	0.85	0.85	0.85	0.85	0.85	0.85	0.85	0.85	0.85	0.85	0.85
	2	0.85	0.85	0.85	0.85	0.85	0.85	0.85	0.85	0.85	0.85	0.85	0.85	0.85	0.85	0.85	0.85	0.85	0.85	0.85	0.85
	3	0.85	0.85	0.85	0.85	0.85	0.85	0.85	0.85	0.85	0.85	0.85	0.85	0.85	0.85	0.85	0.85	0.85	0.85	0.85	0.86
	4	0.87	0.86	0.86	0.86	0.86	0.87	0.86	0.86	0.86	0.86	0.86	0.86	0.87	0.86	0.87	0.86	0.87	0.87	0.87	0.88
	5	0.89	0.87	0.87	0.88	0.86	0.90	0.88	0.88	0.87	0.89	0.87	0.87	0.89	0.89	0.90	0.87	0.91	0.90	0.89	0.91
	6	0.92	0.88	0.89	0.90	0.87	0.93	0.90	0.91	0.88	0.92	0.89	0.88	0.92	0.92	0.93	0.89	0.97	0.95	0.91	0.94
	7	0.94	0.90	0.92	0.93	0.88	0.97	0.93	0.94	0.89	0.94	0.90	0.89	0.95	0.95	0.96	0.90	1.02	0.99	0.93	0.97
	8	0.95	0.92	0.94	0.95	0.89	1.00	0.95	0.97	0.92	0.96	0.91	0.90	0.97	0.97	0.99	0.91	1.05	1.03	0.95	0.99
	9	0.96	0.94	0.96	0.97	0.90	1.02	0.97	1.01	0.94	0.97	0.92	0.91	0.99	0.98	1.01	0.92	1.08	1.07	0.96	1.02
	10	0.97	0.95	0.97	0.98	0.91	1.03	0.99	1.04	0.97	0.98	0.92	0.92	1.01	0.99	1.03	0.92	1.11	1.10	0.97	1.03
	11	0.97	0.96	0.97	0.99	0.91	1.03	1.00	1.07	0.99	0.98	0.92	0.93	1.02	1.00	1.04	0.93	1.13	1.11	0.98	1.04
	12	0.97	0.97	0.98	1.00	0.91	1.03	1.01	1.09	1.01	0.99	0.93	0.93	1.03	1.01	1.05	0.93	1.14	1.12	0.99	1.05
	13	0.97	0.98	0.98	1.01	0.92	1.03	1.01	1.10	1.02	0.99	0.93	0.94	1.04	1.01	1.05	0.93	1.14	1.12	0.99	1.05
	14	0.97	0.98	0.98	1.02	0.92	1.03	1.02	1.12	1.04	1.00	0.93	0.94	1.05	1.01	1.06	0.93	1.15	1.12	1.00	1.05
	15	0.97	0.98	0.98	1.02	0.92	1.03	1.01	1.14	1.05	1.00	0.92	0.94	1.06	1.02	1.07	0.93	1.15	1.12	1.01	1.04
	16	0.96	0.98	0.97	1.03	0.93	1.03	1.01	1.17	1.06	1.01	0.92	0.93	1.09	1.04	1.09	0.93	1.15	1.13	1.04	1.04
	17	0.96	0.98	0.97	1.05	0.94	1.05	1.02	1.20	1.08	1.03	0.92	0.93	1.16	1.07	1.11	0.94	1.16	1.15	1.08	1.03
	18	0.95	0.99	0.96	1.06	0.96	1.09	1.04	1.23	1.11	1.10	0.92	0.93	1.24	1.12	1.12	0.95	1.17	1.17	1.14	1.03
	19	0.95	1.01	0.97	1.09	0.99	1.13	1.10	1.27	1.14	1.24	0.92	0.94	1.32	1.16	1.13	0.96	1.18	1.20	1.20	1.02
	20	0.95	1.04	0.98	1.13	1.03	1.19	1.22	1.33	1.17	1.42	0.92	0.96	1.39	1.19	1.14	0.98	1.20	1.26	1.25	1.03
	21	0.95	1.08	1.02	1.19	1.11	1.25	1.41	1.44	1.21	1.62	0.92	1.03	1.48	1.23	1.16	1.01	1.22	1.37	1.33	1.05
	22	0.96	1.13	1.08	1.28	1.32	1.35	1.63	1.63	1.28	1.82	0.94	1.19	1.59	1.29	1.19	1.06	1.25	1.56	1.46	1.07
	23	0.98	1.18	1.16	1.39	1.68	1.47	1.84	1.86	1.40	2.00	0.98	1.50	1.76	1.39	1.23	1.16	1.29	1.83	1.68	1.11
	24	1.03	1.23	1.24	1.56	2.15	1.60	2.06	2.08	1.65	2.18	1.09	2.08	2.05	1.53	1.28	1.34	1.33	2.17	2.01	1.15
	25	1.10	1.28	1.31	1.75	2.70	1.73	2.32	2.27	2.11	2.37	1.32	2.91	2.47	1.73	1.33	1.64	1.37	2.54	2.45	1.21
	26	1.21	1.32	1.37	1.92	3.36	1.84	2.67	2.42	2.67	2.62	1.70	3.75	2.96	1.96	1.37	2.03	1.44	2.88	2.95	1.31
	27	1.36	1.36	1.41	2.05	4.13	1.94	3.11	2.55	3.17	3.00	2.15	4.48	3.38	2.20	1.40	2.50	1.53	3.14	3.46	1.47
	28	1.53	1.42	1.44	2.18	4.89	2.01	3.55	2.64	3.53	3.47	2.53	5.05	3.68	2.43	1.43	3.01	1.65	3.35	3.91	1.65
	29	1.70	1.49	1.46	2.34	5.57	2.05	3.95	2.71	3.77	3.91	2.82	5.43	3.86	2.64	1.47	3.52	1.78	3.59	4.28	1.81
	30	1.88	1.56	1.47	2.53	6.14	2.09	4.28	2.76	3.95	4.21	3.03	5.68	3.95	2.81	1.55	3.99	1.90	3.87	4.56	1.92
	31	2.07	1.64	1.47	2.78	6.58	2.10	4.54	2.78	4.11	4.38	3.18	5.85	3.98	2.94	1.67	4.42	2.01	4.15	4.75	2.01
	32	2.23	1.72	1.47	3.07	6.90	2.10	4.75	2.78	4.24	4.46	3.28	5.97	3.98	3.02	1.81	4.80	2.11	4.37	4.88	2.06
	33	2.39	1.78	1.45	3.38	7.13	2.09	4.90	2.75	4.33	4.50	3.34	6.02	3.95	3.06	1.97	5.13	2.24	4.53	4.99	2.09
	34	2.53	1.83	1.44	3.69	7.25	2.07	5.00	2.70	4.37	4.51	3.37	6.02	3.90	3.07	2.15	5.44	2.41	4.64	5.10	2.10
	35	2.64	1.86	1.42	3.97	7.29	2.04	5.05	2.65	4.37	4.49	3.38	5.95	3.82	3.06	2.32	5.72	2.61	4.72	5.25	2.10
	36	2.71	1.88	1.40	4.21	7.23	2.01	5.03	2.62	4.32	4.45	3.37	5.84	3.73	3.04	2.48	5.99	2.81	4.78	5.46	2.10
	37	2.75	1.88	1.38	4.39	7.09	1.97	4.97	2.67	4.25	4.37	3.36	5.70	3.62	3.02	2.60	6.26	2.98	4.81	5.77	2.08
	38	2.75	1.87	1.36	4.52	6.90	1.93	4.87	2.83	4.15	4.26	3.32	5.53	3.51	2.98	2.71	6.53	3.12	4.82	6.13	2.06
	39	2.73	1.85	1.34	4.62	6.68	1.89	4.76	3.10	4.03	4.14	3.27	5.36	3.39	2.93	2.82	6.79	3.22	4.81	6.47	2.03
	40	2.69	1.82	1.33	4.68	6.45	1.85	4.62	3.43	3.91	4.01	3.22	5.18	3.28	2.87	2.98	7.01	3.29	4.77	6.74	1.99
	41	2.63	1.79	1.31	4.70	6.22	1.81	4.48	3.74	3.78	3.87	3.15	4.99	3.17	2.80	3.20	7.17	3.32	4.70	6.91	1.95
	42	2.57	1.75	1.30	4.69	6.00	1.78	4.34	4.01	3.65	3.74	3.09	4.82	3.06	2.73	3.50	7.27	3.32	4.62	7.01	1.91
	43	2.51	1.72	1.28	4.65	5.79	1.74	4.20	4.22	3.53	3.61	3.01	4.64	2.97	2.66	3.87	7.31	3.29	4.54	7.05	1.87
	44	2.45	1.69	1.27	4.58	5.59	1.71	4.06	4.37	3.42	3.49	2.94	4.48	2.87	2.59	4.24	7.32	3.24	4.45	7.06	1.83
	45	2.39	1.65	1.25	4.50	5.40	1.68	3.93	4.47	3.31	3.38	2.86	4.33	2.78	2.52	4.59	7.28	3.18	4.35	7.04	1.79
	46	2.33	1.63	1.24	4.40	5.22	1.65	3.81	4.52	3.20	3.27	2.79	4.18	2.70	2.46	4.94	7.22	3.11	4.23	6.97	1.75
	47	2.28	1.60	1.23	4.29	5.04	1.62	3.69	4.54	3.10	3.16	2.71	4.04	2.62	2.40	5.31	7.12	3.03	4.13	6.87	1.72
	48	2.23	1.58	1.22	4.17	4.88	1.59	3.57	4.54	3.01	3.06	2.64	3.90	2.54	2.34	5.69	6.99	2.95	4.06	6.74	1.68
	Initialization 8
Forecast horizon (hours)	1	0.87	0.87	0.87	0.87	0.87	0.87	0.87	0.87	0.87	0.87	0.87	0.87	0.87	0.87	0.87	0.87	0.87	0.87	0.87	0.87
	2	0.89	0.89	0.89	0.89	0.89	0.89	0.89	0.89	0.89	0.89	0.89	0.89	0.89	0.89	0.89	0.89	0.89	0.89	0.89	0.89
	3	0.90	0.90	0.90	0.90	0.90	0.90	0.90	0.90	0.90	0.90	0.90	0.90	0.90	0.90	0.90	0.90	0.90	0.90	0.90	0.90
	4	0.90	0.90	0.90	0.90	0.90	0.90	0.90	0.90	0.90	0.90	0.90	0.90	0.90	0.90	0.90	0.90	0.90	0.90	0.90	0.90
	5	0.91	0.91	0.91	0.91	0.91	0.91	0.91	0.91	0.91	0.91	0.91	0.91	0.91	0.91	0.91	0.91	0.91	0.91	0.91	0.91
	6	0.92	0.92	0.92	0.92	0.92	0.92	0.92	0.92	0.92	0.92	0.92	0.92	0.92	0.92	0.92	0.92	0.92	0.92	0.92	0.92
	7	0.92	0.92	0.92	0.92	0.92	0.92	0.92	0.92	0.92	0.92	0.92	0.92	0.92	0.92	0.92	0.92	0.92	0.92	0.92	0.92
	8	0.93	0.93	0.93	0.93	0.93	0.93	0.93	0.93	0.93	0.93	0.93	0.93	0.93	0.93	0.93	0.93	0.93	0.93	0.93	0.93
	9	0.93	0.93	0.93	0.93	0.93	0.93	0.93	0.93	0.93	0.93	0.93	0.93	0.93	0.93	0.93	0.93	0.93	0.93	0.93	0.93
	10	0.93	0.93	0.93	0.93	0.93	0.93	0.93	0.93	0.93	0.93	0.93	0.93	0.93	0.93	0.93	0.93	0.93	0.93	0.93	0.93
	11	0.93	0.93	0.93	0.93	0.93	0.93	0.93	0.93	0.93	0.93	0.93	0.93	0.93	0.93	0.93	0.93	0.93	0.93	0.93	0.93
	12	0.92	0.92	0.92	0.92	0.93	0.92	0.92	0.93	0.92	0.92	0.92	0.92	0.92	0.92	0.92	0.93	0.92	0.92	0.93	0.92
	13	0.92	0.92	0.92	0.92	0.93	0.92	0.92	0.93	0.92	0.92	0.92	0.92	0.92	0.92	0.92	0.93	0.92	0.92	0.93	0.92
	14	0.92	0.92	0.92	0.92	0.93	0.92	0.92	0.94	0.92	0.92	0.92	0.92	0.93	0.92	0.93	0.93	0.92	0.92	0.93	0.93
	15	0.92	0.93	0.92	0.92	0.94	0.92	0.92	0.94	0.92	0.92	0.93	0.93	0.94	0.93	0.94	0.94	0.92	0.93	0.93	0.96
	16	0.92	0.94	0.92	0.92	0.96	0.93	0.92	0.95	0.94	0.93	0.94	0.97	0.95	0.94	0.96	0.95	0.93	0.93	0.94	1.01
	17	0.92	0.95	0.93	0.93	0.98	0.94	0.94	0.97	0.98	0.95	0.95	1.09	0.97	0.96	0.99	0.95	0.93	0.94	0.96	1.08
	18	0.92	0.99	0.95	0.94	1.02	0.95	1.00	0.98	1.08	1.00	0.97	1.36	1.02	0.98	1.05	0.97	0.94	0.95	0.98	1.17
	19	0.93	1.07	0.97	0.96	1.12	0.97	1.12	1.01	1.22	1.11	1.01	1.82	1.11	1.02	1.11	0.99	0.95	0.98	1.01	1.30
	20	0.94	1.21	1.00	0.97	1.29	1.01	1.33	1.04	1.35	1.31	1.10	2.43	1.27	1.06	1.19	1.05	0.96	1.05	1.07	1.46
	21	0.96	1.39	1.03	0.99	1.50	1.08	1.63	1.08	1.47	1.55	1.32	3.12	1.50	1.12	1.29	1.16	0.98	1.17	1.16	1.65
	22	0.97	1.58	1.07	1.01	1.74	1.22	2.01	1.13	1.56	1.83	1.72	3.88	1.77	1.22	1.39	1.31	1.00	1.35	1.28	1.89
	23	0.99	1.81	1.11	1.04	2.02	1.48	2.41	1.23	1.64	2.14	2.28	4.65	2.08	1.34	1.51	1.52	1.04	1.60	1.41	2.22
	24	1.02	2.08	1.14	1.12	2.38	1.85	2.81	1.36	1.71	2.48	2.91	5.32	2.42	1.51	1.65	1.74	1.17	1.93	1.57	2.62
	25	1.05	2.33	1.16	1.26	2.81	2.27	3.19	1.51	1.78	2.78	3.42	5.78	2.73	1.70	1.82	1.99	1.47	2.35	1.77	3.05
	26	1.09	2.55	1.18	1.45	3.29	2.65	3.57	1.68	1.84	3.02	3.74	6.04	2.99	1.90	2.02	2.27	1.95	2.80	2.00	3.46
	27	1.14	2.71	1.20	1.68	3.72	2.98	3.93	1.89	1.88	3.17	3.89	6.16	3.18	2.07	2.23	2.59	2.56	3.22	2.24	3.78
	28	1.19	2.82	1.21	1.90	4.05	3.25	4.24	2.12	1.91	3.26	3.96	6.20	3.30	2.23	2.42	2.90	3.22	3.55	2.47	4.00
	29	1.25	2.89	1.22	2.11	4.27	3.46	4.48	2.35	1.93	3.31	3.99	6.19	3.39	2.39	2.61	3.18	3.86	3.80	2.70	4.13
	30	1.31	2.94	1.22	2.33	4.44	3.63	4.64	2.60	1.93	3.32	4.00	6.12	3.45	2.55	2.78	3.39	4.41	3.98	2.94	4.21
	31	1.36	2.97	1.22	2.57	4.56	3.76	4.73	2.84	1.92	3.32	3.97	6.00	3.48	2.72	2.95	3.54	4.84	4.11	3.20	4.24
	32	1.40	2.98	1.22	2.78	4.64	3.84	4.77	3.04	1.90	3.30	3.90	5.85	3.49	2.87	3.11	3.64	5.16	4.21	3.49	4.24
	33	1.44	2.96	1.21	2.96	4.69	3.87	4.76	3.20	1.88	3.26	3.80	5.67	3.46	2.99	3.29	3.71	5.40	4.27	3.85	4.20
	34	1.47	2.91	1.20	3.08	4.69	3.85	4.72	3.33	1.85	3.20	3.69	5.47	3.40	3.05	3.46	3.74	5.57	4.30	4.25	4.14
	35	1.49	2.84	1.19	3.14	4.67	3.79	4.65	3.43	1.82	3.13	3.57	5.27	3.31	3.06	3.58	3.76	5.64	4.28	4.67	4.05
	36	1.50	2.77	1.19	3.18	4.61	3.70	4.55	3.50	1.79	3.04	3.44	5.06	3.22	3.03	3.65	3.77	5.63	4.21	5.06	3.94
	37	1.49	2.69	1.18	3.19	4.54	3.59	4.43	3.52	1.75	2.95	3.33	4.86	3.12	2.97	3.67	3.78	5.53	4.11	5.39	3.83
	38	1.48	2.62	1.17	3.19	4.45	3.48	4.30	3.50	1.72	2.86	3.22	4.68	3.02	2.89	3.66	3.79	5.40	3.99	5.68	3.70
	39	1.46	2.54	1.16	3.17	4.35	3.37	4.17	3.44	1.69	2.77	3.13	4.50	2.92	2.82	3.63	3.79	5.24	3.86	5.95	3.58
	40	1.44	2.48	1.15	3.13	4.24	3.26	4.04	3.36	1.66	2.69	3.03	4.33	2.83	2.74	3.60	3.79	5.07	3.74	6.24	3.47
	41	1.42	2.41	1.14	3.09	4.13	3.16	3.90	3.27	1.63	2.61	2.94	4.17	2.75	2.67	3.55	3.76	4.91	3.61	6.53	3.35
	42	1.41	2.35	1.13	3.05	4.01	3.06	3.78	3.18	1.60	2.54	2.86	4.01	2.66	2.60	3.48	3.72	4.76	3.50	6.81	3.25
	43	1.39	2.29	1.13	3.03	3.89	2.97	3.65	3.09	1.57	2.46	2.77	3.87	2.59	2.53	3.40	3.67	4.62	3.38	7.03	3.15
	44	1.37	2.23	1.12	3.03	3.77	2.88	3.54	3.01	1.55	2.39	2.69	3.73	2.51	2.47	3.31	3.60	4.50	3.28	7.21	3.05
	45	1.36	2.18	1.11	3.11	3.65	2.80	3.43	2.93	1.52	2.33	2.62	3.60	2.44	2.41	3.22	3.54	4.39	3.18	7.34	2.96
	46	1.34	2.12	1.11	3.23	3.53	2.73	3.33	2.85	1.50	2.27	2.56	3.48	2.37	2.35	3.12	3.47	4.28	3.08	7.41	2.87
	47	1.33	2.08	1.10	3.33	3.42	2.67	3.23	2.77	1.48	2.21	2.51	3.36	2.31	2.29	3.02	3.39	4.17	2.99	7.44	2.78
	48	1.31	2.03	1.09	3.40	3.32	2.61	3.14	2.71	1.46	2.15	2.46	3.27	2.25	2.24	2.93	3.30	4.05	2.90	7.42	2.70
	Initialization 9
Forecast horizon (hours)	1	0.90	0.90	0.90	0.90	0.90	0.90	0.90	0.90	0.90	0.90	0.90	0.90	0.90	0.90	0.90	0.90	0.90	0.90	0.90	0.90
	2	0.91	0.91	0.91	0.91	0.91	0.91	0.91	0.91	0.91	0.91	0.91	0.91	0.91	0.91	0.91	0.91	0.91	0.91	0.91	0.91
	3	0.92	0.92	0.92	0.92	0.92	0.92	0.92	0.92	0.92	0.92	0.92	0.92	0.92	0.92	0.92	0.92	0.92	0.92	0.92	0.92
	4	0.92	0.92	0.92	0.92	0.92	0.92	0.92	0.92	0.92	0.92	0.92	0.92	0.92	0.92	0.92	0.92	0.92	0.92	0.92	0.92
	5	0.93	0.93	0.93	0.93	0.93	0.93	0.93	0.93	0.93	0.93	0.93	0.93	0.93	0.93	0.93	0.93	0.93	0.93	0.93	0.93
	6	0.93	0.93	0.93	0.93	0.93	0.93	0.93	0.93	0.93	0.93	0.93	0.93	0.93	0.93	0.93	0.93	0.93	0.93	0.93	0.93
	7	0.93	0.93	0.93	0.93	0.93	0.93	0.93	0.93	0.93	0.93	0.93	0.93	0.93	0.93	0.93	0.93	0.93	0.93	0.93	0.93
	8	0.93	0.93	0.93	0.93	0.93	0.93	0.93	0.93	0.93	0.93	0.93	0.93	0.93	0.93	0.93	0.93	0.93	0.93	0.94	0.93
	9	0.92	0.92	0.92	0.92	0.93	0.92	0.92	0.92	0.92	0.93	0.92	0.92	0.93	0.93	0.92	0.93	0.92	0.93	0.95	0.92
	10	0.92	0.92	0.92	0.92	0.93	0.93	0.92	0.92	0.93	0.93	0.92	0.92	0.93	0.93	0.93	0.95	0.92	0.94	0.98	0.92
	11	0.92	0.93	0.92	0.92	0.93	0.93	0.92	0.92	0.94	0.96	0.92	0.92	0.95	0.93	0.93	0.96	0.93	0.94	1.04	0.92
	12	0.92	0.94	0.92	0.92	0.93	0.94	0.93	0.92	0.96	1.04	0.93	0.92	1.01	0.95	0.95	0.98	0.94	0.95	1.14	0.93
	13	0.92	0.97	0.93	0.92	0.94	0.95	0.97	0.92	0.98	1.16	0.93	0.92	1.10	1.00	0.99	1.02	0.99	0.97	1.27	0.94
	14	0.93	1.01	0.94	0.93	0.96	0.97	1.04	0.92	1.01	1.31	0.94	0.93	1.21	1.07	1.02	1.09	1.08	1.01	1.43	0.95
	15	0.93	1.05	0.96	0.93	0.99	1.00	1.13	0.93	1.05	1.49	0.96	0.95	1.33	1.17	1.07	1.21	1.21	1.08	1.62	0.97
	16	0.94	1.10	0.98	0.94	1.02	1.06	1.21	0.94	1.10	1.68	0.98	0.98	1.49	1.27	1.11	1.34	1.38	1.18	1.82	0.99
	17	0.95	1.18	1.02	0.96	1.06	1.17	1.30	0.95	1.17	1.89	1.01	1.05	1.69	1.36	1.17	1.49	1.58	1.31	2.03	1.01
	18	0.97	1.29	1.05	0.97	1.10	1.32	1.39	0.97	1.25	2.15	1.04	1.15	1.95	1.46	1.24	1.65	1.78	1.44	2.24	1.05
	19	1.00	1.45	1.09	0.98	1.14	1.50	1.50	0.99	1.34	2.45	1.08	1.32	2.22	1.55	1.32	1.84	1.94	1.56	2.51	1.11
	20	1.03	1.65	1.12	0.99	1.20	1.66	1.63	1.03	1.42	2.76	1.14	1.53	2.46	1.65	1.40	2.07	2.09	1.67	2.84	1.20
	21	1.07	1.88	1.15	1.01	1.25	1.82	1.77	1.10	1.49	3.12	1.23	1.77	2.68	1.75	1.49	2.36	2.26	1.78	3.18	1.39
	22	1.11	2.13	1.17	1.03	1.31	1.97	1.93	1.33	1.55	3.51	1.34	2.04	2.89	1.84	1.59	2.68	2.46	1.91	3.49	1.65
	23	1.15	2.36	1.20	1.05	1.40	2.11	2.08	1.84	1.59	3.84	1.46	2.29	3.09	1.91	1.74	3.04	2.68	2.06	3.76	1.97
	24	1.22	2.53	1.22	1.09	1.58	2.22	2.22	2.44	1.62	4.08	1.58	2.51	3.25	1.96	1.94	3.37	2.91	2.19	4.02	2.31
	25	1.29	2.65	1.24	1.15	1.84	2.31	2.33	2.98	1.63	4.21	1.69	2.70	3.38	1.99	2.17	3.69	3.13	2.30	4.28	2.63
	26	1.37	2.72	1.27	1.21	2.11	2.38	2.42	3.40	1.64	4.25	1.79	2.85	3.46	2.00	2.37	3.99	3.34	2.38	4.54	2.92
	27	1.45	2.76	1.30	1.29	2.41	2.43	2.48	3.73	1.63	4.24	1.88	2.99	3.50	2.01	2.53	4.27	3.54	2.44	4.85	3.16
	28	1.52	2.77	1.32	1.38	2.71	2.45	2.52	3.96	1.61	4.21	1.98	3.10	3.50	2.00	2.65	4.51	3.72	2.47	5.23	3.38
	29	1.58	2.75	1.35	1.47	3.00	2.45	2.53	4.14	1.59	4.17	2.07	3.19	3.47	1.99	2.76	4.71	3.90	2.48	5.63	3.57
	30	1.63	2.72	1.37	1.55	3.25	2.44	2.53	4.29	1.57	4.10	2.15	3.27	3.42	1.98	2.85	4.84	4.06	2.48	6.01	3.71
	31	1.67	2.67	1.39	1.62	3.45	2.41	2.51	4.42	1.55	4.02	2.20	3.33	3.34	1.97	2.91	4.92	4.21	2.47	6.31	3.79
	32	1.69	2.62	1.40	1.68	3.62	2.38	2.48	4.49	1.53	3.91	2.21	3.34	3.26	1.95	2.95	4.95	4.32	2.44	6.53	3.82
	33	1.70	2.55	1.41	1.73	3.73	2.33	2.44	4.50	1.50	3.80	2.19	3.32	3.17	1.92	2.97	4.95	4.37	2.40	6.65	3.78
	34	1.69	2.48	1.41	1.78	3.77	2.28	2.40	4.45	1.48	3.68	2.16	3.26	3.09	1.89	2.95	4.92	4.35	2.35	6.70	3.71
	35	1.68	2.42	1.41	1.82	3.75	2.23	2.35	4.35	1.46	3.57	2.12	3.19	3.00	1.86	2.92	4.86	4.28	2.29	6.71	3.62
	36	1.65	2.35	1.40	1.86	3.70	2.18	2.30	4.22	1.44	3.46	2.07	3.10	2.92	1.83	2.87	4.77	4.17	2.24	6.68	3.51
	37	1.63	2.29	1.38	1.89	3.61	2.13	2.24	4.09	1.42	3.35	2.03	3.01	2.83	1.79	2.80	4.68	4.05	2.18	6.61	3.41
	38	1.60	2.23	1.37	1.90	3.52	2.08	2.19	3.96	1.41	3.25	1.99	2.93	2.76	1.76	2.74	4.57	3.93	2.13	6.50	3.31
	39	1.58	2.18	1.35	1.90	3.42	2.03	2.14	3.84	1.39	3.15	1.95	2.84	2.68	1.73	2.66	4.47	3.81	2.08	6.36	3.21
	40	1.55	2.13	1.34	1.88	3.32	1.98	2.09	3.72	1.37	3.06	1.91	2.76	2.61	1.70	2.59	4.36	3.69	2.04	6.19	3.12
	41	1.53	2.07	1.32	1.86	3.23	1.94	2.05	3.60	1.36	2.96	1.87	2.69	2.54	1.67	2.52	4.24	3.58	2.02	6.02	3.03
	42	1.51	2.03	1.31	1.83	3.13	1.90	2.00	3.50	1.34	2.87	1.84	2.62	2.48	1.64	2.46	4.13	3.47	2.01	5.85	2.95
	43	1.49	1.98	1.30	1.80	3.05	1.86	1.96	3.41	1.33	2.79	1.80	2.55	2.42	1.61	2.39	4.01	3.37	1.99	5.70	2.87
	44	1.47	1.94	1.28	1.78	2.96	1.82	1.92	3.34	1.31	2.70	1.77	2.48	2.36	1.59	2.33	3.90	3.27	1.96	5.58	2.79
	45	1.45	1.89	1.27	1.75	2.88	1.79	1.88	3.26	1.30	2.62	1.74	2.42	2.30	1.57	2.27	3.80	3.17	1.93	5.47	2.72
	46	1.43	1.85	1.26	1.74	2.81	1.75	1.85	3.19	1.29	2.55	1.71	2.36	2.25	1.55	2.22	3.70	3.10	1.90	5.36	2.65
	47	1.42	1.82	1.25	1.74	2.74	1.72	1.81	3.10	1.28	2.47	1.69	2.30	2.21	1.53	2.16	3.61	3.07	1.87	5.25	2.59
	48	1.40	1.78	1.24	1.76	2.67	1.70	1.78	3.03	1.27	2.40	1.66	2.25	2.17	1.51	2.11	3.53	3.08	1.83	5.17	2.53
	Initialization 10
Forecast horizon (hours)	1	0.92	0.92	0.92	0.92	0.92	0.92	0.92	0.92	0.92	0.92	0.92	0.92	0.92	0.92	0.92	0.92	0.92	0.92	0.92	0.92
	2	0.93	0.93	0.93	0.93	0.93	0.93	0.93	0.93	0.93	0.93	0.93	0.93	0.93	0.93	0.93	0.93	0.93	0.93	0.93	0.93
	3	0.93	0.93	0.93	0.93	0.93	0.93	0.93	0.93	0.93	0.93	0.93	0.93	0.93	0.93	0.93	0.93	0.93	0.93	0.93	0.93
	4	0.93	0.93	0.93	0.93	0.93	0.93	0.93	0.93	0.93	0.93	0.93	0.93	0.93	0.93	0.93	0.93	0.93	0.93	0.93	0.93
	5	0.93	0.93	0.93	0.93	0.93	0.93	0.93	0.93	0.93	0.93	0.93	0.93	0.93	0.94	0.93	0.93	0.93	0.94	0.93	0.93
	6	0.93	0.93	0.93	0.94	0.93	0.93	0.93	0.93	0.93	0.93	0.94	0.93	0.94	0.95	0.93	0.93	0.93	0.96	0.94	0.94
	7	0.93	0.94	0.92	0.95	0.94	0.94	0.93	0.93	0.94	0.95	0.95	0.93	0.95	0.96	0.93	0.94	0.93	0.98	0.95	0.96
	8	0.93	0.94	0.92	0.97	0.95	0.95	0.93	0.93	0.95	0.97	0.97	0.94	0.97	0.97	0.93	0.95	0.93	1.02	0.96	0.97
	9	0.93	0.95	0.92	0.98	0.96	0.96	0.94	0.93	0.97	1.02	0.98	0.94	0.99	0.98	0.94	0.97	0.94	1.07	0.98	0.98
	10	0.93	0.96	0.92	0.99	0.97	0.97	0.97	0.94	0.99	1.10	0.99	0.95	1.01	0.99	0.96	0.99	0.96	1.12	1.00	1.00
	11	0.93	0.98	0.93	1.01	0.99	0.99	0.99	0.94	1.01	1.21	1.01	0.95	1.05	1.00	1.00	1.04	0.99	1.17	1.02	1.02
	12	0.94	1.01	0.94	1.03	1.00	1.02	1.03	0.95	1.04	1.38	1.04	0.97	1.09	1.02	1.08	1.10	1.05	1.23	1.06	1.04
	13	0.94	1.08	0.97	1.06	1.03	1.07	1.09	0.95	1.09	1.62	1.08	0.99	1.19	1.05	1.19	1.21	1.12	1.29	1.10	1.06
	14	0.95	1.19	1.00	1.09	1.06	1.14	1.16	0.96	1.15	1.95	1.13	1.03	1.44	1.08	1.32	1.35	1.21	1.39	1.16	1.09
	15	0.96	1.37	1.03	1.13	1.11	1.26	1.25	0.97	1.24	2.41	1.24	1.09	1.95	1.12	1.46	1.53	1.31	1.55	1.24	1.13
	16	0.97	1.62	1.07	1.19	1.20	1.41	1.39	0.98	1.38	2.99	1.51	1.23	2.63	1.17	1.61	1.74	1.43	1.76	1.36	1.20
	17	0.99	1.96	1.10	1.25	1.38	1.60	1.56	1.01	1.55	3.70	2.01	1.56	3.43	1.22	1.76	1.98	1.60	1.98	1.53	1.34
	18	1.04	2.37	1.14	1.35	1.71	1.82	1.79	1.05	1.71	4.42	2.64	2.08	4.23	1.28	1.97	2.25	1.90	2.22	1.82	1.62
	19	1.17	2.76	1.17	1.50	2.14	2.07	2.05	1.12	1.86	5.01	3.28	2.62	4.93	1.34	2.20	2.60	2.35	2.47	2.20	2.03
	20	1.40	3.08	1.19	1.70	2.61	2.32	2.33	1.20	1.98	5.42	3.80	3.09	5.51	1.41	2.45	3.04	2.85	2.72	2.63	2.58
	21	1.71	3.32	1.21	1.92	3.12	2.56	2.61	1.31	2.07	5.67	4.14	3.50	5.96	1.49	2.67	3.56	3.30	2.97	3.17	3.19
	22	2.01	3.50	1.23	2.15	3.61	2.77	2.88	1.45	2.14	5.82	4.36	3.83	6.30	1.55	2.87	4.06	3.64	3.20	3.77	3.73
	23	2.25	3.63	1.24	2.37	4.01	2.95	3.12	1.65	2.19	5.88	4.51	4.11	6.52	1.60	3.04	4.48	3.88	3.38	4.39	4.18
	24	2.43	3.72	1.25	2.57	4.32	3.11	3.32	1.88	2.23	5.88	4.63	4.33	6.63	1.64	3.17	4.79	4.03	3.52	4.96	4.54
	25	2.56	3.78	1.25	2.77	4.56	3.25	3.50	2.15	2.25	5.84	4.70	4.51	6.66	1.66	3.27	5.02	4.15	3.61	5.46	4.82
	26	2.65	3.79	1.25	2.96	4.74	3.37	3.65	2.41	2.24	5.75	4.72	4.65	6.61	1.67	3.34	5.18	4.23	3.66	5.83	5.03
	27	2.70	3.77	1.25	3.11	4.84	3.44	3.76	2.61	2.23	5.63	4.68	4.74	6.50	1.66	3.38	5.29	4.28	3.66	6.06	5.16
	28	2.71	3.71	1.24	3.22	4.86	3.45	3.81	2.72	2.19	5.47	4.58	4.77	6.34	1.65	3.38	5.35	4.27	3.63	6.18	5.22
	29	2.69	3.62	1.23	3.30	4.81	3.41	3.80	2.75	2.15	5.30	4.46	4.73	6.15	1.63	3.35	5.37	4.21	3.57	6.21	5.22
	30	2.65	3.52	1.22	3.34	4.71	3.34	3.74	2.73	2.11	5.12	4.32	4.64	5.95	1.60	3.30	5.33	4.12	3.49	6.20	5.16
	31	2.59	3.42	1.21	3.34	4.58	3.26	3.66	2.68	2.06	4.94	4.17	4.53	5.73	1.58	3.22	5.24	4.00	3.40	6.14	5.05
	32	2.53	3.31	1.20	3.31	4.44	3.17	3.56	2.62	2.02	4.77	4.03	4.39	5.52	1.55	3.14	5.11	3.88	3.30	6.06	4.91
	33	2.46	3.21	1.19	3.25	4.30	3.08	3.45	2.55	1.98	4.60	3.89	4.26	5.32	1.53	3.05	4.96	3.75	3.21	5.94	4.76
	34	2.40	3.11	1.18	3.18	4.16	2.99	3.35	2.49	1.94	4.44	3.76	4.12	5.13	1.51	2.97	4.80	3.63	3.12	5.81	4.61
	35	2.34	3.01	1.17	3.10	4.03	2.91	3.25	2.43	1.90	4.29	3.64	3.99	4.94	1.48	2.89	4.64	3.51	3.04	5.65	4.46
	36	2.28	2.92	1.17	3.01	3.90	2.83	3.16	2.37	1.86	4.15	3.52	3.87	4.77	1.46	2.81	4.49	3.39	2.95	5.49	4.31
	37	2.23	2.84	1.16	2.93	3.78	2.76	3.07	2.31	1.83	4.01	3.40	3.75	4.60	1.44	2.73	4.34	3.28	2.88	5.34	4.17
	38	2.18	2.76	1.15	2.85	3.66	2.68	2.98	2.26	1.80	3.88	3.30	3.64	4.44	1.42	2.66	4.20	3.18	2.82	5.18	4.04
	39	2.13	2.68	1.14	2.77	3.55	2.62	2.90	2.21	1.77	3.76	3.20	3.53	4.29	1.40	2.60	4.07	3.08	2.78	5.03	3.91
	40	2.08	2.60	1.14	2.70	3.45	2.55	2.82	2.16	1.74	3.64	3.10	3.42	4.15	1.39	2.53	3.95	2.99	2.75	4.88	3.79
	41	2.04	2.53	1.13	2.63	3.35	2.49	2.75	2.12	1.71	3.52	3.01	3.33	4.01	1.37	2.47	3.85	2.90	2.71	4.74	3.68
	42	1.99	2.47	1.12	2.56	3.25	2.43	2.68	2.07	1.68	3.41	2.93	3.23	3.88	1.36	2.41	3.75	2.82	2.67	4.60	3.57
	43	1.95	2.40	1.12	2.50	3.16	2.37	2.61	2.03	1.65	3.31	2.84	3.14	3.76	1.34	2.35	3.66	2.74	2.62	4.47	3.46
	44	1.91	2.34	1.11	2.44	3.08	2.32	2.54	1.99	1.63	3.21	2.76	3.06	3.64	1.33	2.30	3.56	2.66	2.58	4.36	3.36
	45	1.88	2.28	1.10	2.38	2.99	2.27	2.48	1.96	1.60	3.12	2.68	2.98	3.53	1.31	2.26	3.47	2.59	2.54	4.30	3.27
	46	1.84	2.23	1.10	2.33	2.92	2.22	2.42	1.93	1.58	3.04	2.61	2.90	3.43	1.30	2.21	3.37	2.52	2.50	4.28	3.18
	47	1.81	2.17	1.09	2.28	2.85	2.18	2.36	1.90	1.56	2.96	2.54	2.83	3.32	1.29	2.17	3.28	2.45	2.49	4.27	3.09
	48	1.78	2.12	1.09	2.23	2.77	2.13	2.31	1.88	1.53	2.88	2.47	2.76	3.23	1.28	2.12	3.19	2.40	2.49	4.25	3.01
	Initialization 11
Forecast horizon (hours)	1	0.93	0.93	0.93	0.93	0.93	0.93	0.93	0.93	0.93	0.93	0.93	0.93	0.93	0.93	0.93	0.93	0.93	0.93	0.93	0.93
	2	0.93	0.93	0.93	0.93	0.93	0.93	0.93	0.93	0.93	0.93	0.93	0.93	0.93	0.93	0.93	0.93	0.93	0.93	0.93	0.93
	3	0.93	0.93	0.93	0.92	0.93	0.93	0.93	0.92	0.93	0.93	0.92	0.93	0.93	0.93	0.93	0.93	0.93	0.93	0.93	0.93
	4	0.93	0.93	0.93	0.92	0.93	0.93	0.93	0.92	0.93	0.93	0.92	0.93	0.93	0.93	0.93	0.93	0.93	0.92	0.93	0.92
	5	0.92	0.94	0.93	0.92	0.94	0.94	0.95	0.92	0.95	0.94	0.93	0.94	0.93	0.93	0.94	0.93	0.94	0.93	0.95	0.93
	6	0.93	0.95	0.93	0.92	0.95	1.00	0.97	0.92	1.01	0.99	0.93	0.94	0.95	0.94	0.97	0.94	0.96	0.94	0.99	0.93
	7	0.93	0.97	0.92	0.93	0.96	1.11	1.03	0.93	1.11	1.09	0.95	0.95	0.98	0.96	1.02	0.96	1.01	0.98	1.06	0.94
	8	0.93	1.00	0.93	0.93	0.99	1.26	1.14	0.93	1.24	1.22	0.97	0.98	1.04	1.02	1.09	0.99	1.08	1.06	1.18	0.95
	9	0.94	1.05	0.93	0.95	1.01	1.45	1.34	0.94	1.40	1.37	1.02	1.03	1.16	1.12	1.18	1.04	1.17	1.20	1.37	0.98
	10	0.96	1.13	0.94	0.96	1.05	1.70	1.64	0.95	1.61	1.54	1.08	1.14	1.32	1.26	1.30	1.11	1.30	1.37	1.59	1.02
	11	0.99	1.27	0.95	1.00	1.09	2.01	2.02	0.98	1.99	1.75	1.17	1.34	1.54	1.46	1.49	1.20	1.45	1.58	1.81	1.08
	12	1.02	1.48	0.98	1.09	1.17	2.38	2.41	1.00	2.60	2.05	1.35	1.71	1.81	1.76	1.80	1.35	1.67	1.89	2.05	1.19
	13	1.06	1.81	1.01	1.24	1.28	2.84	2.80	1.04	3.36	2.49	1.67	2.32	2.17	2.17	2.27	1.58	2.02	2.32	2.38	1.36
	14	1.12	2.24	1.05	1.45	1.43	3.44	3.15	1.10	4.13	3.14	2.17	3.18	2.59	2.65	2.93	1.91	2.54	2.85	2.80	1.62
	15	1.18	2.68	1.09	1.74	1.60	4.04	3.46	1.18	4.77	3.95	2.78	4.07	3.07	3.12	3.71	2.28	3.22	3.40	3.32	1.94
	16	1.27	3.05	1.12	2.10	1.76	4.50	3.70	1.30	5.23	4.72	3.34	4.85	3.55	3.52	4.49	2.72	3.95	3.89	3.92	2.31
	17	1.36	3.34	1.15	2.50	1.92	4.79	3.88	1.47	5.54	5.28	3.77	5.48	4.02	3.86	5.14	3.23	4.56	4.29	4.51	2.70
	18	1.44	3.55	1.17	2.93	2.07	4.95	4.00	1.69	5.75	5.61	4.08	5.94	4.42	4.13	5.61	3.75	5.01	4.60	5.02	3.06
	19	1.50	3.71	1.19	3.32	2.22	5.01	4.08	1.92	5.89	5.78	4.29	6.26	4.71	4.33	5.91	4.19	5.31	4.82	5.46	3.36
	20	1.56	3.83	1.21	3.65	2.38	5.02	4.12	2.16	5.97	5.88	4.45	6.47	4.91	4.47	6.10	4.52	5.51	4.99	5.82	3.60
	21	1.60	3.89	1.22	3.91	2.55	5.01	4.12	2.39	5.98	5.93	4.55	6.59	5.04	4.56	6.22	4.75	5.65	5.11	6.08	3.79
	22	1.64	3.92	1.23	4.11	2.72	4.97	4.11	2.60	5.93	5.94	4.61	6.64	5.10	4.60	6.29	4.90	5.73	5.18	6.24	3.92
	23	1.67	3.91	1.23	4.26	2.85	4.89	4.07	2.75	5.81	5.91	4.62	6.63	5.10	4.59	6.29	5.00	5.75	5.19	6.32	4.00
	24	1.68	3.87	1.22	4.35	2.92	4.78	4.02	2.83	5.66	5.82	4.59	6.56	5.03	4.52	6.22	5.06	5.71	5.16	6.33	4.01
	25	1.68	3.79	1.22	4.37	2.92	4.64	3.96	2.85	5.47	5.68	4.51	6.43	4.92	4.41	6.10	5.08	5.60	5.08	6.28	3.98
	26	1.67	3.69	1.21	4.34	2.88	4.48	3.88	2.82	5.28	5.51	4.40	6.26	4.78	4.28	5.93	5.06	5.45	4.98	6.18	3.90
	27	1.65	3.59	1.20	4.26	2.82	4.33	3.78	2.77	5.09	5.32	4.27	6.07	4.63	4.15	5.74	4.98	5.27	4.86	6.04	3.80
	28	1.63	3.48	1.19	4.16	2.75	4.17	3.68	2.70	4.90	5.13	4.14	5.87	4.48	4.01	5.54	4.87	5.08	4.72	5.86	3.70
	29	1.60	3.37	1.18	4.04	2.68	4.02	3.57	2.64	4.72	4.94	4.00	5.67	4.33	3.88	5.35	4.73	4.89	4.57	5.67	3.59
	30	1.57	3.27	1.17	3.92	2.61	3.88	3.47	2.57	4.55	4.75	3.87	5.47	4.19	3.75	5.16	4.58	4.71	4.42	5.48	3.48
	31	1.55	3.17	1.17	3.80	2.54	3.74	3.36	2.51	4.39	4.58	3.74	5.29	4.05	3.63	4.98	4.42	4.54	4.27	5.29	3.38
	32	1.52	3.08	1.16	3.68	2.48	3.61	3.27	2.45	4.23	4.41	3.62	5.11	3.92	3.52	4.80	4.27	4.37	4.13	5.12	3.28
	33	1.50	2.99	1.15	3.57	2.42	3.49	3.17	2.39	4.09	4.25	3.50	4.94	3.80	3.41	4.64	4.13	4.22	3.99	4.96	3.19
	34	1.48	2.90	1.14	3.46	2.36	3.37	3.09	2.34	3.95	4.10	3.39	4.77	3.68	3.30	4.48	3.99	4.07	3.86	4.82	3.10
	35	1.46	2.82	1.14	3.36	2.31	3.26	3.00	2.28	3.81	3.96	3.29	4.62	3.57	3.20	4.33	3.86	3.93	3.74	4.68	3.01
	36	1.44	2.74	1.13	3.26	2.25	3.15	2.92	2.23	3.68	3.83	3.19	4.47	3.46	3.11	4.18	3.74	3.80	3.62	4.54	2.93
	37	1.42	2.67	1.12	3.17	2.20	3.05	2.84	2.19	3.56	3.70	3.09	4.33	3.36	3.02	4.05	3.62	3.67	3.50	4.40	2.85
	38	1.40	2.59	1.12	3.08	2.15	2.96	2.77	2.14	3.45	3.57	3.00	4.20	3.27	2.93	3.92	3.50	3.55	3.39	4.28	2.78
	39	1.39	2.53	1.11	3.00	2.11	2.87	2.70	2.10	3.37	3.46	2.91	4.08	3.17	2.85	3.79	3.39	3.44	3.29	4.17	2.71
	40	1.37	2.46	1.10	2.92	2.07	2.78	2.63	2.06	3.41	3.35	2.83	4.01	3.09	2.77	3.67	3.29	3.36	3.19	4.07	2.64
	41	1.36	2.40	1.10	2.84	2.02	2.70	2.57	2.02	3.57	3.24	2.75	3.96	3.00	2.69	3.56	3.19	3.31	3.10	3.97	2.58
	42	1.34	2.34	1.09	2.77	1.98	2.62	2.50	1.98	3.78	3.14	2.68	3.91	2.92	2.62	3.45	3.10	3.33	3.01	3.87	2.51
	43	1.33	2.28	1.09	2.70	1.95	2.55	2.45	1.94	3.93	3.05	2.61	3.84	2.85	2.55	3.35	3.01	3.44	2.92	3.77	2.46
	44	1.31	2.23	1.08	2.64	1.91	2.48	2.39	1.91	4.06	2.96	2.54	3.77	2.78	2.49	3.25	2.92	3.57	2.84	3.67	2.40
	45	1.30	2.18	1.07	2.60	1.88	2.43	2.34	1.88	4.20	2.88	2.47	3.69	2.71	2.43	3.15	2.84	3.68	2.79	3.57	2.35
	46	1.29	2.13	1.07	2.56	1.84	2.37	2.29	1.84	4.34	2.80	2.41	3.62	2.64	2.37	3.06	2.76	3.74	2.75	3.47	2.30
	47	1.28	2.08	1.06	2.55	1.81	2.32	2.24	1.81	4.43	2.72	2.35	3.55	2.58	2.31	2.97	2.69	3.77	2.70	3.37	2.25
	48	1.27	2.04	1.06	2.54	1.78	2.27	2.19	1.79	4.48	2.65	2.30	3.48	2.52	2.26	2.89	2.62	3.78	2.66	3.27	2.20
	Initialization 12
Forecast horizon (hours)	1	0.93	0.93	0.93	0.93	0.93	0.93	0.93	0.93	0.93	0.93	0.93	0.93	0.93	0.93	0.93	0.93	0.93	0.93	0.93	0.93
	2	0.93	0.93	0.93	0.93	0.93	0.93	0.93	0.93	0.93	0.93	0.93	0.93	0.93	0.93	0.93	0.93	0.93	0.93	0.93	0.93
	3	0.93	0.94	0.93	0.94	0.93	0.94	0.95	0.93	0.94	0.94	0.94	0.94	0.94	0.95	0.95	0.94	0.94	0.94	0.94	0.94
	4	0.94	0.95	0.94	0.95	0.94	0.94	0.98	0.94	0.95	0.95	0.96	0.95	0.95	1.00	0.98	0.96	0.95	0.95	0.96	0.95
	5	0.95	0.97	0.95	0.96	0.95	0.96	1.02	0.96	0.98	0.98	1.00	0.96	0.98	1.07	1.04	1.00	0.97	0.97	0.98	0.96
	6	0.97	1.00	0.97	0.99	0.97	0.98	1.08	0.99	1.02	1.03	1.07	0.98	1.02	1.16	1.11	1.04	1.01	1.01	1.03	0.99
	7	0.99	1.04	1.00	1.02	1.00	1.01	1.16	1.02	1.09	1.09	1.16	1.01	1.10	1.25	1.21	1.11	1.06	1.06	1.09	1.02
	8	1.02	1.10	1.03	1.06	1.03	1.07	1.25	1.07	1.21	1.17	1.27	1.05	1.19	1.37	1.31	1.22	1.12	1.12	1.17	1.06
	9	1.07	1.20	1.07	1.13	1.08	1.15	1.36	1.14	1.40	1.29	1.41	1.12	1.30	1.53	1.46	1.43	1.21	1.21	1.27	1.12
	10	1.14	1.41	1.13	1.24	1.15	1.33	1.48	1.22	1.76	1.53	1.61	1.21	1.44	1.80	1.69	1.81	1.35	1.32	1.43	1.19
	11	1.24	1.85	1.21	1.43	1.26	1.60	1.61	1.33	2.46	1.96	1.98	1.35	1.60	2.18	2.07	2.35	1.64	1.47	1.71	1.32
	12	1.36	2.60	1.31	1.73	1.39	1.93	1.75	1.43	3.42	2.54	2.57	1.52	1.76	2.66	2.57	3.06	2.08	1.65	2.12	1.52
	13	1.50	3.45	1.41	2.10	1.52	2.26	1.89	1.53	4.27	3.13	3.31	1.73	1.91	3.18	3.18	3.77	2.58	1.85	2.65	1.79
	14	1.63	4.23	1.50	2.48	1.66	2.57	2.00	1.61	4.91	3.62	4.01	1.95	2.04	3.67	3.74	4.34	3.05	2.05	3.19	2.13
	15	1.73	4.83	1.58	2.86	1.79	2.83	2.10	1.68	5.37	4.03	4.57	2.17	2.15	4.09	4.16	4.74	3.43	2.25	3.62	2.52
	16	1.82	5.29	1.65	3.22	1.91	3.05	2.18	1.74	5.71	4.36	4.98	2.38	2.23	4.42	4.43	5.02	3.72	2.41	3.92	2.90
	17	1.89	5.67	1.72	3.54	2.03	3.22	2.24	1.79	5.97	4.63	5.27	2.56	2.31	4.66	4.62	5.23	3.94	2.57	4.11	3.26
	18	1.95	5.95	1.78	3.79	2.14	3.38	2.28	1.83	6.17	4.82	5.47	2.74	2.37	4.84	4.77	5.37	4.11	2.72	4.25	3.57
	19	2.01	6.15	1.82	3.98	2.24	3.50	2.31	1.85	6.30	4.95	5.61	2.89	2.42	4.95	4.88	5.46	4.23	2.88	4.36	3.81
	20	2.05	6.26	1.85	4.13	2.31	3.58	2.32	1.86	6.35	5.01	5.69	3.00	2.45	5.02	4.94	5.48	4.30	3.02	4.43	4.00
	21	2.07	6.29	1.86	4.23	2.35	3.62	2.33	1.86	6.32	5.02	5.72	3.05	2.44	5.02	4.93	5.45	4.31	3.11	4.45	4.12
	22	2.06	6.24	1.85	4.27	2.35	3.60	2.32	1.84	6.21	4.96	5.68	3.05	2.41	4.97	4.87	5.36	4.26	3.16	4.41	4.16
	23	2.04	6.13	1.83	4.25	2.33	3.55	2.30	1.81	6.05	4.86	5.58	3.01	2.37	4.87	4.77	5.22	4.18	3.16	4.33	4.13
	24	2.00	5.97	1.80	4.18	2.29	3.47	2.28	1.77	5.86	4.72	5.44	2.95	2.32	4.74	4.63	5.06	4.07	3.12	4.22	4.05
	25	1.97	5.79	1.77	4.08	2.24	3.38	2.24	1.74	5.66	4.58	5.27	2.88	2.26	4.60	4.48	4.89	3.95	3.06	4.08	3.95
	26	1.93	5.59	1.73	3.96	2.19	3.28	2.19	1.71	5.45	4.43	5.09	2.81	2.21	4.45	4.33	4.72	3.82	2.98	3.95	3.83
	27	1.89	5.40	1.70	3.84	2.14	3.19	2.15	1.68	5.26	4.28	4.91	2.73	2.16	4.30	4.18	4.55	3.70	2.91	3.81	3.72
	28	1.85	5.21	1.67	3.72	2.09	3.10	2.10	1.65	5.07	4.14	4.74	2.66	2.11	4.16	4.04	4.39	3.58	2.83	3.68	3.61
	29	1.81	5.03	1.65	3.61	2.05	3.01	2.06	1.62	4.89	4.00	4.57	2.59	2.06	4.03	3.90	4.24	3.46	2.75	3.56	3.50
	30	1.78	4.86	1.62	3.50	2.00	2.92	2.01	1.60	4.72	3.87	4.41	2.53	2.02	3.90	3.77	4.09	3.36	2.68	3.44	3.39
	31	1.75	4.69	1.59	3.39	1.96	2.84	1.97	1.57	4.55	3.75	4.26	2.47	1.98	3.78	3.65	3.95	3.25	2.61	3.33	3.30
	32	1.71	4.53	1.57	3.29	1.92	2.77	1.93	1.55	4.40	3.63	4.12	2.41	1.93	3.66	3.53	3.82	3.15	2.55	3.23	3.20
	33	1.69	4.38	1.55	3.20	1.89	2.70	1.89	1.52	4.25	3.52	3.98	2.35	1.90	3.55	3.42	3.69	3.06	2.48	3.14	3.11
	34	1.66	4.24	1.52	3.11	1.85	2.63	1.86	1.50	4.11	3.41	3.86	2.30	1.86	3.45	3.31	3.57	2.97	2.42	3.05	3.03
	35	1.63	4.10	1.50	3.02	1.82	2.56	1.82	1.48	3.97	3.31	3.74	2.25	1.82	3.34	3.21	3.46	2.89	2.37	2.98	2.94
	36	1.61	3.97	1.48	2.94	1.79	2.50	1.79	1.46	3.85	3.21	3.63	2.21	1.79	3.25	3.12	3.35	2.81	2.31	2.91	2.87
	37	1.58	3.85	1.46	2.86	1.76	2.44	1.76	1.44	3.73	3.12	3.53	2.18	1.76	3.16	3.02	3.25	2.75	2.26	2.84	2.79
	38	1.56	3.73	1.45	2.79	1.73	2.38	1.73	1.43	3.63	3.03	3.47	2.17	1.73	3.07	2.94	3.15	2.71	2.22	2.77	2.72
	39	1.54	3.61	1.43	2.72	1.70	2.32	1.70	1.41	3.53	2.95	3.47	2.16	1.70	2.98	2.86	3.06	2.70	2.19	2.69	2.65
	40	1.52	3.51	1.41	2.65	1.67	2.27	1.67	1.39	3.44	2.87	3.47	2.16	1.67	2.90	2.79	2.97	2.70	2.16	2.62	2.59
	41	1.50	3.41	1.39	2.59	1.65	2.22	1.65	1.38	3.36	2.79	3.49	2.15	1.65	2.83	2.73	2.90	2.71	2.13	2.56	2.53
	42	1.48	3.31	1.38	2.53	1.62	2.17	1.62	1.37	3.27	2.72	3.50	2.13	1.62	2.75	2.67	2.85	2.71	2.11	2.49	2.47
	43	1.46	3.22	1.36	2.48	1.60	2.13	1.60	1.36	3.19	2.65	3.49	2.11	1.60	2.69	2.61	2.81	2.70	2.08	2.43	2.42
	44	1.44	3.13	1.35	2.42	1.58	2.09	1.59	1.35	3.11	2.58	3.47	2.10	1.58	2.62	2.55	2.76	2.68	2.05	2.37	2.36
	45	1.43	3.04	1.34	2.37	1.55	2.04	1.58	1.34	3.04	2.52	3.43	2.09	1.56	2.56	2.50	2.71	2.66	2.02	2.31	2.31
	46	1.42	2.96	1.32	2.32	1.53	2.01	1.57	1.33	2.97	2.46	3.39	2.07	1.55	2.50	2.44	2.65	2.64	1.99	2.26	2.26
	47	1.41	2.88	1.31	2.28	1.51	1.97	1.56	1.32	2.90	2.40	3.34	2.06	1.55	2.44	2.39	2.60	2.61	1.96	2.20	2.22
	48	1.39	2.80	1.30	2.25	1.50	1.93	1.56	1.31	2.83	2.34	3.29	2.04	1.54	2.38	2.33	2.54	2.57	1.93	2.15	2.17
	Initialization 13
Forecast horizon (hours)	1	1.00	1.00	1.00	1.00	1.00	1.00	1.00	1.00	1.00	1.00	1.00	1.00	1.00	1.00	1.00	1.00	1.00	1.00	1.00	1.00
	2	1.08	1.08	1.08	1.08	1.08	1.08	1.08	1.08	1.08	1.08	1.08	1.08	1.08	1.08	1.08	1.08	1.08	1.08	1.08	1.08
	3	1.21	1.20	1.21	1.21	1.21	1.20	1.21	1.20	1.20	1.20	1.20	1.21	1.21	1.21	1.20	1.21	1.20	1.21	1.20	1.21
	4	1.37	1.35	1.38	1.39	1.37	1.35	1.39	1.35	1.35	1.33	1.36	1.37	1.36	1.37	1.36	1.36	1.34	1.36	1.36	1.36
	5	1.57	1.53	1.59	1.60	1.56	1.53	1.58	1.52	1.54	1.49	1.54	1.57	1.54	1.57	1.54	1.55	1.51	1.53	1.54	1.54
	6	1.81	1.76	1.89	1.83	1.79	1.79	1.77	1.75	1.84	1.67	1.74	1.82	1.77	1.87	1.76	1.83	1.74	1.73	1.79	1.73
	7	2.10	2.07	2.30	2.17	2.12	2.17	1.94	2.03	2.31	1.90	1.99	2.16	2.11	2.39	2.13	2.26	2.07	2.00	2.16	1.98
	8	2.44	2.52	2.86	2.68	2.59	2.67	2.12	2.38	2.91	2.16	2.39	2.58	2.57	3.13	2.72	2.89	2.58	2.39	2.70	2.33
	9	2.79	3.10	3.52	3.35	3.09	3.21	2.30	2.73	3.54	2.43	2.98	3.02	3.08	3.95	3.48	3.72	3.29	2.85	3.37	2.78
	10	3.09	3.69	4.19	4.04	3.54	3.70	2.49	3.06	4.12	2.68	3.62	3.44	3.55	4.67	4.21	4.55	4.07	3.34	4.03	3.25
	11	3.35	4.18	4.81	4.63	3.91	4.11	2.67	3.35	4.58	2.91	4.19	3.79	3.94	5.25	4.80	5.23	4.78	3.81	4.57	3.68
	12	3.55	4.55	5.31	5.09	4.22	4.43	2.82	3.58	4.94	3.09	4.63	4.07	4.24	5.68	5.23	5.72	5.36	4.21	4.96	4.03
	13	3.71	4.82	5.68	5.45	4.47	4.68	2.93	3.77	5.21	3.24	4.95	4.27	4.48	5.99	5.54	6.08	5.78	4.55	5.24	4.32
	14	3.82	5.02	5.92	5.73	4.67	4.85	3.01	3.90	5.40	3.36	5.17	4.42	4.66	6.20	5.76	6.33	6.09	4.83	5.44	4.55
	15	3.92	5.15	6.05	5.92	4.82	4.97	3.06	4.00	5.53	3.45	5.33	4.52	4.80	6.32	5.90	6.50	6.30	5.04	5.59	4.73
	16	3.98	5.24	6.11	6.05	4.91	5.04	3.10	4.07	5.61	3.51	5.44	4.58	4.90	6.39	5.98	6.58	6.43	5.19	5.68	4.86
	17	4.00	5.28	6.11	6.11	4.96	5.06	3.11	4.09	5.63	3.54	5.49	4.60	4.94	6.39	6.01	6.60	6.47	5.27	5.70	4.93
	18	3.97	5.27	6.05	6.13	4.96	5.02	3.10	4.06	5.60	3.53	5.48	4.57	4.93	6.33	5.98	6.56	6.43	5.29	5.66	4.97
	19	3.91	5.21	5.94	6.10	4.90	4.94	3.07	3.99	5.51	3.48	5.42	4.49	4.86	6.21	5.90	6.46	6.32	5.25	5.56	4.95
	20	3.81	5.11	5.78	6.01	4.79	4.83	3.02	3.90	5.37	3.41	5.31	4.38	4.75	6.05	5.77	6.32	6.17	5.16	5.42	4.88
	21	3.71	4.98	5.60	5.87	4.66	4.69	2.95	3.79	5.22	3.32	5.16	4.25	4.62	5.86	5.61	6.15	5.98	5.04	5.25	4.77
	22	3.60	4.83	5.42	5.70	4.52	4.54	2.88	3.67	5.05	3.23	5.00	4.12	4.48	5.67	5.43	5.95	5.77	4.89	5.07	4.63
	23	3.49	4.67	5.23	5.52	4.37	4.39	2.80	3.56	4.88	3.13	4.83	3.99	4.33	5.47	5.24	5.75	5.56	4.73	4.89	4.49
	24	3.38	4.51	5.05	5.33	4.23	4.25	2.72	3.45	4.72	3.04	4.67	3.86	4.19	5.28	5.06	5.55	5.36	4.57	4.71	4.35
	25	3.28	4.36	4.88	5.15	4.10	4.11	2.65	3.35	4.56	2.95	4.51	3.74	4.06	5.09	4.89	5.36	5.17	4.42	4.54	4.20
	26	3.18	4.22	4.71	4.97	3.97	3.98	2.57	3.25	4.41	2.87	4.35	3.62	3.93	4.92	4.72	5.17	4.98	4.27	4.38	4.07
	27	3.09	4.08	4.55	4.80	3.84	3.85	2.50	3.15	4.27	2.79	4.20	3.51	3.80	4.75	4.57	5.00	4.81	4.13	4.23	3.94
	28	3.00	3.95	4.40	4.64	3.72	3.73	2.44	3.06	4.13	2.71	4.06	3.41	3.68	4.59	4.41	4.83	4.64	4.00	4.09	3.81
	29	2.92	3.82	4.26	4.48	3.61	3.61	2.37	2.97	4.00	2.64	3.93	3.30	3.57	4.44	4.27	4.67	4.48	3.87	3.95	3.69
	30	2.84	3.70	4.12	4.34	3.50	3.50	2.31	2.89	3.87	2.57	3.80	3.21	3.46	4.29	4.13	4.51	4.32	3.75	3.82	3.58
	31	2.76	3.58	3.99	4.20	3.39	3.40	2.26	2.81	3.75	2.51	3.68	3.11	3.36	4.15	4.00	4.36	4.18	3.63	3.69	3.47
	32	2.69	3.48	3.87	4.06	3.30	3.30	2.20	2.74	3.64	2.44	3.57	3.02	3.26	4.02	3.87	4.22	4.04	3.52	3.57	3.37
	33	2.62	3.37	3.75	3.93	3.20	3.20	2.15	2.67	3.53	2.38	3.46	2.94	3.17	3.89	3.75	4.09	3.91	3.41	3.46	3.27
	34	2.55	3.27	3.64	3.81	3.11	3.11	2.10	2.60	3.43	2.32	3.35	2.86	3.08	3.77	3.64	3.96	3.78	3.31	3.35	3.18
	35	2.49	3.17	3.53	3.69	3.02	3.02	2.05	2.53	3.33	2.27	3.25	2.78	2.99	3.66	3.53	3.84	3.66	3.21	3.25	3.08
	36	2.42	3.08	3.42	3.58	2.94	2.96	2.01	2.48	3.23	2.22	3.16	2.71	2.91	3.55	3.42	3.72	3.55	3.13	3.15	3.00
	37	2.37	3.00	3.32	3.47	2.86	2.90	1.96	2.44	3.14	2.17	3.07	2.64	2.83	3.44	3.32	3.61	3.44	3.06	3.06	2.92
	38	2.31	2.91	3.23	3.37	2.79	2.86	1.93	2.41	3.05	2.13	2.98	2.57	2.76	3.34	3.23	3.51	3.33	3.02	2.97	2.84
	39	2.26	2.83	3.14	3.28	2.71	2.82	1.89	2.39	2.97	2.09	2.90	2.51	2.69	3.25	3.13	3.43	3.23	2.99	2.88	2.76
	40	2.21	2.76	3.05	3.19	2.64	2.78	1.85	2.36	2.89	2.06	2.82	2.45	2.62	3.15	3.05	3.36	3.14	2.96	2.80	2.69
	41	2.16	2.68	2.97	3.11	2.58	2.73	1.82	2.34	2.81	2.02	2.75	2.39	2.55	3.07	2.96	3.29	3.05	2.92	2.73	2.62
	42	2.11	2.61	2.89	3.05	2.51	2.68	1.79	2.32	2.74	1.99	2.68	2.33	2.49	2.98	2.88	3.24	2.96	2.87	2.65	2.55
	43	2.07	2.55	2.82	2.98	2.45	2.63	1.76	2.30	2.67	1.96	2.62	2.28	2.43	2.90	2.80	3.18	2.88	2.83	2.58	2.49
	44	2.03	2.48	2.74	2.92	2.40	2.58	1.74	2.28	2.61	1.92	2.56	2.23	2.37	2.83	2.73	3.13	2.80	2.79	2.52	2.43
	45	1.99	2.42	2.68	2.86	2.34	2.53	1.71	2.25	2.54	1.90	2.51	2.18	2.32	2.75	2.66	3.07	2.72	2.75	2.45	2.37
	46	1.95	2.36	2.61	2.79	2.29	2.47	1.69	2.22	2.49	1.87	2.45	2.13	2.26	2.68	2.59	3.02	2.65	2.70	2.39	2.32
	47	1.91	2.31	2.55	2.73	2.24	2.42	1.67	2.19	2.43	1.84	2.39	2.09	2.21	2.61	2.53	2.96	2.58	2.64	2.33	2.27
	48	1.88	2.26	2.49	2.66	2.19	2.37	1.64	2.15	2.37	1.82	2.34	2.04	2.17	2.55	2.47	2.91	2.52	2.58	2.27	2.22
	Initialization 14
Forecast horizon (hours)	1	1.60	1.60	1.60	1.60	1.60	1.60	1.60	1.60	1.60	1.60	1.60	1.60	1.60	1.60	1.60	1.60	1.60	1.60	1.60	1.60
	2	1.95	1.95	1.95	1.94	1.94	1.94	1.95	1.94	1.95	1.94	1.94	1.94	1.94	1.95	1.94	1.94	1.94	1.94	1.94	1.94
	3	2.34	2.31	2.32	2.31	2.28	2.29	2.31	2.31	2.32	2.29	2.28	2.29	2.29	2.33	2.29	2.31	2.30	2.29	2.30	2.30
	4	2.78	2.70	2.72	2.70	2.63	2.67	2.67	2.72	2.72	2.66	2.62	2.64	2.64	2.77	2.64	2.71	2.69	2.64	2.68	2.66
	5	3.25	3.09	3.16	3.11	2.96	3.06	3.04	3.17	3.12	3.02	2.96	2.99	2.99	3.24	3.00	3.13	3.10	3.00	3.11	3.02
	6	3.69	3.44	3.57	3.50	3.26	3.42	3.38	3.62	3.52	3.37	3.28	3.32	3.32	3.68	3.35	3.52	3.50	3.34	3.58	3.35
	7	4.08	3.72	3.96	3.86	3.53	3.73	3.68	4.06	3.95	3.68	3.56	3.62	3.61	4.07	3.70	3.85	3.85	3.66	4.05	3.66
	8	4.41	3.93	4.32	4.16	3.75	3.99	3.92	4.44	4.39	3.94	3.80	3.87	3.85	4.40	4.04	4.12	4.15	3.94	4.50	3.95
	9	4.66	4.08	4.62	4.40	3.91	4.18	4.10	4.76	4.79	4.12	3.97	4.07	4.02	4.67	4.32	4.33	4.38	4.16	4.89	4.18
	10	4.84	4.17	4.88	4.55	4.03	4.32	4.20	5.02	5.14	4.25	4.09	4.20	4.14	4.87	4.54	4.48	4.55	4.32	5.21	4.36
	11	4.96	4.21	5.08	4.64	4.10	4.39	4.26	5.20	5.42	4.32	4.16	4.27	4.20	5.00	4.71	4.57	4.66	4.42	5.45	4.48
	12	5.03	4.22	5.23	4.69	4.14	4.43	4.27	5.32	5.63	4.35	4.20	4.29	4.22	5.08	4.82	4.63	4.72	4.48	5.61	4.56
	13	5.05	4.19	5.32	4.69	4.15	4.43	4.25	5.40	5.77	4.34	4.21	4.29	4.22	5.12	4.88	4.65	4.73	4.51	5.71	4.60
	14	5.02	4.14	5.37	4.67	4.14	4.40	4.20	5.43	5.86	4.30	4.20	4.25	4.19	5.13	4.91	4.64	4.72	4.54	5.77	4.63
	15	4.96	4.06	5.37	4.63	4.11	4.34	4.13	5.42	5.89	4.24	4.17	4.19	4.15	5.10	4.92	4.60	4.67	4.53	5.78	4.65
	16	4.86	3.97	5.31	4.57	4.06	4.25	4.04	5.36	5.86	4.15	4.11	4.11	4.08	5.04	4.90	4.53	4.61	4.50	5.74	4.64
	17	4.73	3.86	5.20	4.48	3.98	4.14	3.94	5.25	5.77	4.04	4.03	4.00	4.00	4.94	4.83	4.43	4.51	4.43	5.64	4.60
	18	4.59	3.75	5.07	4.36	3.89	4.02	3.83	5.11	5.63	3.92	3.93	3.89	3.90	4.82	4.72	4.31	4.40	4.33	5.50	4.51
	19	4.45	3.64	4.91	4.24	3.78	3.90	3.71	4.95	5.47	3.80	3.82	3.77	3.79	4.68	4.60	4.18	4.27	4.21	5.33	4.40
	20	4.30	3.52	4.75	4.11	3.67	3.78	3.60	4.79	5.29	3.68	3.70	3.65	3.67	4.53	4.46	4.05	4.14	4.08	5.16	4.27
	21	4.16	3.41	4.59	3.98	3.56	3.66	3.49	4.63	5.12	3.56	3.59	3.54	3.56	4.39	4.31	3.92	4.01	3.95	4.98	4.14
	22	4.02	3.31	4.44	3.85	3.45	3.54	3.38	4.48	4.94	3.45	3.48	3.42	3.45	4.24	4.17	3.79	3.88	3.83	4.82	4.01
	23	3.89	3.20	4.30	3.73	3.34	3.43	3.28	4.34	4.78	3.34	3.37	3.32	3.35	4.10	4.04	3.67	3.76	3.71	4.66	3.88
	24	3.77	3.11	4.16	3.61	3.24	3.33	3.18	4.20	4.62	3.24	3.27	3.22	3.24	3.97	3.91	3.56	3.64	3.59	4.50	3.76
	25	3.65	3.02	4.03	3.50	3.15	3.23	3.08	4.06	4.47	3.14	3.18	3.12	3.15	3.85	3.79	3.45	3.52	3.48	4.36	3.64
	26	3.54	2.93	3.90	3.39	3.06	3.13	2.99	3.93	4.32	3.05	3.08	3.03	3.06	3.73	3.67	3.34	3.42	3.38	4.22	3.53
	27	3.43	2.84	3.78	3.29	2.97	3.04	2.91	3.81	4.19	2.96	3.00	2.94	2.97	3.61	3.56	3.24	3.31	3.28	4.08	3.42
	28	3.32	2.76	3.66	3.19	2.89	2.95	2.83	3.70	4.05	2.88	2.91	2.86	2.89	3.50	3.45	3.15	3.22	3.18	3.96	3.32
	29	3.23	2.69	3.55	3.10	2.81	2.87	2.75	3.59	3.93	2.79	2.83	2.78	2.81	3.40	3.35	3.06	3.12	3.09	3.84	3.22
	30	3.13	2.62	3.45	3.01	2.73	2.79	2.68	3.48	3.81	2.72	2.76	2.70	2.73	3.30	3.25	2.97	3.03	3.01	3.72	3.13
	31	3.04	2.55	3.35	2.93	2.66	2.72	2.61	3.38	3.69	2.64	2.68	2.63	2.66	3.20	3.16	2.89	2.95	2.93	3.61	3.04
	32	2.96	2.49	3.25	2.85	2.59	2.64	2.57	3.28	3.59	2.58	2.61	2.56	2.59	3.11	3.07	2.81	2.87	2.85	3.51	2.96
	33	2.88	2.43	3.16	2.77	2.52	2.57	2.59	3.19	3.48	2.51	2.55	2.50	2.52	3.03	2.99	2.73	2.79	2.79	3.41	2.89
	34	2.80	2.39	3.07	2.70	2.46	2.51	2.65	3.10	3.39	2.44	2.48	2.43	2.46	2.95	2.91	2.66	2.72	2.74	3.32	2.82
	35	2.72	2.36	2.99	2.64	2.40	2.45	2.71	3.02	3.30	2.38	2.42	2.37	2.40	2.88	2.83	2.59	2.64	2.70	3.23	2.76
	36	2.65	2.34	2.91	2.57	2.35	2.39	2.76	2.94	3.21	2.33	2.36	2.31	2.34	2.82	2.76	2.52	2.58	2.66	3.14	2.69
	37	2.58	2.33	2.83	2.51	2.29	2.33	2.79	2.86	3.13	2.27	2.31	2.26	2.29	2.75	2.69	2.46	2.51	2.61	3.06	2.63
	38	2.52	2.33	2.76	2.46	2.24	2.29	2.78	2.79	3.06	2.22	2.26	2.21	2.24	2.70	2.62	2.40	2.45	2.56	2.98	2.57
	39	2.46	2.33	2.69	2.42	2.20	2.24	2.77	2.72	2.99	2.17	2.21	2.16	2.19	2.65	2.56	2.34	2.40	2.52	2.90	2.51
	40	2.40	2.33	2.62	2.38	2.15	2.20	2.75	2.66	2.93	2.12	2.16	2.11	2.14	2.61	2.50	2.29	2.34	2.48	2.83	2.45
	41	2.34	2.33	2.56	2.34	2.12	2.17	2.73	2.59	2.86	2.08	2.11	2.06	2.10	2.57	2.44	2.25	2.29	2.44	2.76	2.39
	42	2.29	2.31	2.49	2.30	2.08	2.13	2.71	2.53	2.79	2.03	2.07	2.02	2.06	2.52	2.38	2.21	2.25	2.39	2.69	2.34
	43	2.23	2.29	2.44	2.25	2.05	2.09	2.66	2.47	2.73	1.99	2.03	1.98	2.02	2.48	2.33	2.18	2.20	2.35	2.63	2.28
	44	2.18	2.25	2.38	2.21	2.01	2.05	2.61	2.42	2.66	1.95	1.99	1.94	1.98	2.43	2.28	2.15	2.15	2.31	2.57	2.23
	45	2.14	2.21	2.33	2.16	1.98	2.01	2.55	2.36	2.60	1.91	1.95	1.91	1.94	2.38	2.23	2.12	2.11	2.26	2.51	2.18
	46	2.09	2.16	2.28	2.12	1.94	1.97	2.49	2.31	2.54	1.88	1.91	1.87	1.90	2.33	2.18	2.09	2.07	2.21	2.46	2.14
	47	2.05	2.12	2.23	2.08	1.91	1.93	2.42	2.26	2.48	1.84	1.88	1.84	1.87	2.27	2.14	2.05	2.03	2.17	2.40	2.09
	48	2.01	2.07	2.18	2.05	1.87	1.90	2.36	2.22	2.43	1.81	1.85	1.80	1.84	2.23	2.10	2.02	1.99	2.12	2.35	2.05
	Initialization 15
Forecast horizon (hours)	1	3.14	3.14	3.14	3.14	3.14	3.14	3.14	3.14	3.14	3.14	3.14	3.14	3.14	3.14	3.14	3.14	3.14	3.14	3.14	3.14
	2	3.70	3.70	3.71	3.70	3.70	3.70	3.70	3.70	3.70	3.70	3.70	3.70	3.70	3.70	3.70	3.70	3.70	3.70	3.70	3.70
	3	4.19	4.18	4.26	4.20	4.18	4.21	4.19	4.21	4.21	4.20	4.19	4.20	4.19	4.20	4.20	4.19	4.19	4.20	4.21	4.21
	4	4.60	4.58	4.79	4.64	4.60	4.65	4.60	4.66	4.68	4.66	4.61	4.63	4.63	4.64	4.63	4.61	4.62	4.65	4.66	4.66
	5	4.94	4.90	5.25	5.02	4.94	5.01	4.93	5.05	5.09	5.05	4.95	4.99	4.99	5.00	4.99	4.96	4.98	5.03	5.04	5.05
	6	5.20	5.14	5.63	5.33	5.20	5.29	5.16	5.36	5.43	5.35	5.21	5.26	5.29	5.29	5.28	5.24	5.26	5.34	5.34	5.37
	7	5.38	5.30	5.93	5.57	5.39	5.48	5.32	5.60	5.69	5.57	5.40	5.46	5.51	5.50	5.49	5.45	5.47	5.59	5.59	5.63
	8	5.49	5.40	6.13	5.75	5.52	5.60	5.40	5.79	5.88	5.72	5.52	5.59	5.66	5.64	5.63	5.59	5.61	5.77	5.76	5.82
	9	5.54	5.43	6.25	5.86	5.59	5.66	5.42	5.91	5.99	5.79	5.58	5.65	5.74	5.71	5.70	5.67	5.68	5.88	5.86	5.93
	10	5.53	5.41	6.31	5.90	5.61	5.65	5.39	5.97	6.03	5.80	5.58	5.66	5.75	5.72	5.72	5.69	5.69	5.92	5.90	5.98
	11	5.49	5.36	6.31	5.88	5.59	5.60	5.31	5.98	6.02	5.77	5.54	5.63	5.72	5.69	5.69	5.67	5.66	5.91	5.90	5.98
	12	5.41	5.28	6.26	5.82	5.54	5.52	5.19	5.93	5.97	5.70	5.45	5.57	5.64	5.62	5.62	5.61	5.58	5.85	5.85	5.94
	13	5.30	5.17	6.17	5.72	5.46	5.40	5.06	5.84	5.86	5.59	5.33	5.46	5.53	5.51	5.52	5.51	5.47	5.76	5.76	5.85
	14	5.17	5.04	6.03	5.58	5.34	5.25	4.91	5.71	5.73	5.45	5.19	5.33	5.38	5.38	5.38	5.38	5.33	5.62	5.63	5.72
	15	5.02	4.90	5.86	5.42	5.20	5.09	4.75	5.55	5.56	5.29	5.03	5.18	5.22	5.22	5.23	5.23	5.17	5.47	5.47	5.56
	16	4.86	4.74	5.68	5.25	5.04	4.93	4.60	5.38	5.39	5.12	4.87	5.02	5.05	5.05	5.06	5.07	5.00	5.30	5.30	5.39
	17	4.70	4.59	5.49	5.07	4.88	4.77	4.44	5.20	5.21	4.95	4.71	4.85	4.88	4.89	4.89	4.90	4.83	5.12	5.13	5.21
	18	4.55	4.44	5.30	4.90	4.72	4.61	4.30	5.02	5.03	4.79	4.55	4.69	4.72	4.72	4.73	4.74	4.67	4.95	4.96	5.04
	19	4.40	4.29	5.12	4.74	4.56	4.45	4.16	4.85	4.86	4.63	4.40	4.53	4.56	4.57	4.57	4.59	4.52	4.78	4.79	4.87
	20	4.25	4.15	4.95	4.58	4.41	4.31	4.02	4.69	4.70	4.48	4.26	4.39	4.41	4.42	4.42	4.44	4.37	4.63	4.63	4.70
	21	4.12	4.02	4.78	4.43	4.27	4.17	3.89	4.54	4.54	4.33	4.12	4.24	4.27	4.27	4.28	4.29	4.23	4.47	4.48	4.55
	22	3.99	3.89	4.62	4.28	4.13	4.04	3.77	4.39	4.39	4.19	3.99	4.11	4.13	4.14	4.14	4.16	4.09	4.33	4.34	4.40
	23	3.86	3.77	4.47	4.15	4.00	3.91	3.65	4.25	4.25	4.06	3.87	3.98	4.00	4.00	4.01	4.02	3.96	4.19	4.20	4.26
	24	3.74	3.66	4.33	4.02	3.88	3.79	3.54	4.12	4.12	3.93	3.75	3.86	3.88	3.88	3.89	3.90	3.84	4.06	4.07	4.12
	25	3.63	3.55	4.19	3.89	3.76	3.67	3.44	3.99	3.99	3.81	3.63	3.74	3.76	3.76	3.77	3.78	3.72	3.93	3.95	3.99
	26	3.52	3.44	4.06	3.77	3.65	3.56	3.33	3.86	3.87	3.69	3.53	3.62	3.64	3.65	3.65	3.67	3.61	3.81	3.83	3.87
	27	3.42	3.34	3.93	3.66	3.54	3.46	3.24	3.75	3.75	3.58	3.42	3.52	3.53	3.55	3.54	3.56	3.50	3.69	3.72	3.75
	28	3.32	3.25	3.81	3.55	3.43	3.37	3.16	3.64	3.64	3.48	3.32	3.41	3.43	3.46	3.44	3.45	3.40	3.58	3.61	3.64
	29	3.22	3.15	3.70	3.44	3.33	3.35	3.10	3.53	3.54	3.38	3.23	3.32	3.33	3.39	3.34	3.35	3.31	3.48	3.52	3.53
	30	3.13	3.07	3.59	3.35	3.24	3.47	3.05	3.43	3.45	3.28	3.14	3.22	3.23	3.34	3.25	3.26	3.22	3.38	3.44	3.43
	31	3.05	2.98	3.48	3.28	3.15	3.62	3.03	3.33	3.36	3.19	3.06	3.14	3.14	3.28	3.16	3.17	3.13	3.28	3.37	3.34
	32	2.96	2.90	3.38	3.22	3.06	3.67	3.04	3.24	3.27	3.10	2.98	3.07	3.06	3.22	3.08	3.08	3.05	3.19	3.31	3.25
	33	2.88	2.83	3.29	3.16	2.98	3.66	3.05	3.15	3.18	3.01	2.90	3.02	2.97	3.16	3.01	3.00	2.97	3.10	3.26	3.16
	34	2.81	2.75	3.19	3.09	2.90	3.64	3.04	3.07	3.10	2.93	2.83	3.00	2.89	3.10	2.94	2.92	2.89	3.02	3.21	3.08
	35	2.73	2.68	3.11	3.02	2.83	3.62	3.04	2.98	3.01	2.86	2.76	2.97	2.82	3.04	2.88	2.84	2.81	2.94	3.16	3.01
	36	2.67	2.61	3.02	2.95	2.75	3.61	3.05	2.91	2.94	2.78	2.69	2.93	2.75	2.98	2.82	2.77	2.74	2.87	3.11	2.94
	37	2.60	2.55	2.94	2.89	2.68	3.58	3.05	2.83	2.86	2.71	2.62	2.90	2.68	2.94	2.76	2.70	2.67	2.80	3.06	2.88
	38	2.54	2.49	2.87	2.83	2.62	3.55	3.03	2.76	2.79	2.64	2.56	2.86	2.61	2.89	2.71	2.63	2.61	2.73	3.00	2.82
	39	2.48	2.43	2.79	2.76	2.56	3.52	3.00	2.69	2.72	2.58	2.50	2.82	2.55	2.84	2.65	2.57	2.54	2.67	2.94	2.76
	40	2.42	2.38	2.72	2.70	2.50	3.49	2.95	2.63	2.65	2.52	2.44	2.78	2.49	2.79	2.60	2.51	2.48	2.61	2.87	2.71
	41	2.36	2.32	2.66	2.64	2.44	3.45	2.89	2.57	2.59	2.46	2.39	2.72	2.45	2.73	2.55	2.45	2.43	2.55	2.80	2.65
	42	2.31	2.27	2.59	2.57	2.38	3.39	2.82	2.51	2.53	2.40	2.33	2.67	2.41	2.67	2.50	2.40	2.37	2.50	2.74	2.59
	43	2.26	2.23	2.53	2.51	2.33	3.31	2.75	2.45	2.47	2.35	2.28	2.61	2.37	2.61	2.45	2.34	2.32	2.44	2.67	2.53
	44	2.21	2.18	2.47	2.45	2.28	3.23	2.68	2.39	2.41	2.30	2.23	2.55	2.33	2.54	2.39	2.29	2.27	2.39	2.61	2.48
	45	2.17	2.15	2.42	2.40	2.23	3.14	2.61	2.34	2.36	2.25	2.19	2.48	2.30	2.48	2.34	2.25	2.22	2.34	2.55	2.44
	46	2.12	2.12	2.36	2.34	2.19	3.06	2.55	2.29	2.31	2.20	2.14	2.43	2.27	2.42	2.29	2.20	2.18	2.29	2.49	2.40
	47	2.08	2.10	2.31	2.29	2.15	2.97	2.49	2.25	2.26	2.16	2.10	2.37	2.25	2.37	2.24	2.16	2.13	2.24	2.44	2.35
	48	2.04	2.08	2.26	2.24	2.10	2.90	2.43	2.20	2.21	2.11	2.06	2.31	2.23	2.31	2.20	2.11	2.09	2.19	2.38	2.31
	Initialization 16
Forecast horizon (hours)	1	4.74	4.74	4.74	4.74	4.74	4.74	4.74	4.74	4.74	4.74	4.74	4.74	4.74	4.74	4.74	4.74	4.74	4.74	4.74	4.74
	2	5.10	5.10	5.10	5.10	5.10	5.10	5.10	5.10	5.10	5.10	5.10	5.10	5.10	5.10	5.10	5.10	5.10	5.10	5.10	5.10
	3	5.37	5.37	5.37	5.37	5.37	5.37	5.37	5.37	5.37	5.37	5.37	5.37	5.37	5.37	5.37	5.37	5.37	5.37	5.37	5.37
	4	5.55	5.55	5.55	5.55	5.55	5.55	5.55	5.55	5.55	5.55	5.55	5.55	5.55	5.55	5.55	5.55	5.55	5.55	5.55	5.55
	5	5.66	5.66	5.66	5.66	5.66	5.66	5.66	5.66	5.66	5.66	5.66	5.66	5.66	5.66	5.66	5.66	5.66	5.66	5.66	5.66
	6	5.72	5.72	5.72	5.72	5.72	5.72	5.72	5.72	5.72	5.72	5.72	5.72	5.72	5.72	5.72	5.72	5.72	5.72	5.72	5.72
	7	5.73	5.73	5.73	5.73	5.73	5.73	5.73	5.73	5.73	5.73	5.73	5.73	5.73	5.73	5.73	5.73	5.73	5.73	5.73	5.73
	8	5.68	5.68	5.68	5.68	5.68	5.68	5.68	5.68	5.68	5.68	5.68	5.68	5.68	5.68	5.68	5.68	5.68	5.68	5.68	5.68
	9	5.58	5.58	5.58	5.58	5.58	5.58	5.58	5.58	5.58	5.58	5.58	5.58	5.58	5.58	5.58	5.58	5.58	5.58	5.58	5.58
	10	5.45	5.45	5.45	5.45	5.45	5.45	5.45	5.45	5.45	5.45	5.45	5.45	5.45	5.45	5.45	5.45	5.45	5.45	5.45	5.45
	11	5.29	5.29	5.29	5.29	5.29	5.29	5.29	5.29	5.29	5.29	5.29	5.29	5.29	5.29	5.29	5.29	5.29	5.29	5.29	5.29
	12	5.12	5.12	5.12	5.12	5.12	5.12	5.12	5.12	5.12	5.12	5.12	5.12	5.12	5.12	5.12	5.12	5.12	5.12	5.12	5.12
	13	4.95	4.95	4.95	4.95	4.95	4.95	4.95	4.95	4.95	4.95	4.95	4.95	4.95	4.95	4.95	4.95	4.95	4.95	4.95	4.95
	14	4.78	4.78	4.78	4.78	4.78	4.78	4.78	4.78	4.78	4.78	4.78	4.78	4.78	4.78	4.78	4.78	4.78	4.78	4.78	4.78
	15	4.62	4.62	4.62	4.62	4.62	4.62	4.62	4.62	4.62	4.62	4.62	4.62	4.62	4.62	4.62	4.62	4.62	4.62	4.62	4.62
	16	4.47	4.47	4.47	4.47	4.47	4.47	4.47	4.47	4.47	4.47	4.47	4.47	4.47	4.47	4.47	4.47	4.47	4.47	4.47	4.47
	17	4.32	4.32	4.32	4.32	4.32	4.32	4.32	4.32	4.32	4.32	4.32	4.32	4.32	4.32	4.32	4.32	4.32	4.32	4.32	4.32
	18	4.18	4.18	4.18	4.18	4.18	4.18	4.18	4.18	4.18	4.18	4.18	4.18	4.18	4.18	4.18	4.18	4.18	4.18	4.18	4.18
	19	4.05	4.05	4.05	4.05	4.05	4.05	4.05	4.05	4.05	4.05	4.05	4.05	4.05	4.05	4.05	4.05	4.05	4.05	4.05	4.05
	20	3.92	3.92	3.92	3.92	3.92	3.92	3.92	3.92	3.92	3.92	3.92	3.92	3.92	3.92	3.92	3.92	3.92	3.92	3.92	3.92
	21	3.80	3.80	3.80	3.80	3.80	3.80	3.80	3.80	3.80	3.80	3.80	3.80	3.80	3.80	3.80	3.80	3.80	3.80	3.80	3.80
	22	3.69	3.69	3.69	3.69	3.69	3.69	3.69	3.69	3.69	3.69	3.69	3.69	3.69	3.69	3.69	3.69	3.69	3.69	3.69	3.69
	23	3.58	3.58	3.58	3.58	3.58	3.58	3.59	3.58	3.58	3.58	3.58	3.58	3.58	3.58	3.58	3.58	3.58	3.58	3.60	3.58
	24	3.47	3.47	3.47	3.47	3.47	3.47	3.50	3.47	3.49	3.47	3.48	3.47	3.47	3.47	3.47	3.47	3.47	3.47	3.54	3.47
	25	3.37	3.37	3.38	3.37	3.37	3.37	3.43	3.37	3.42	3.37	3.39	3.37	3.37	3.37	3.37	3.37	3.37	3.37	3.53	3.37
	26	3.27	3.28	3.30	3.29	3.28	3.27	3.38	3.27	3.37	3.27	3.33	3.28	3.28	3.27	3.28	3.27	3.27	3.27	3.55	3.27
	27	3.19	3.19	3.22	3.22	3.20	3.18	3.34	3.19	3.33	3.18	3.28	3.22	3.20	3.19	3.19	3.18	3.18	3.20	3.59	3.18
	28	3.10	3.10	3.14	3.16	3.14	3.10	3.30	3.12	3.29	3.09	3.24	3.19	3.12	3.11	3.10	3.09	3.09	3.14	3.64	3.09
	29	3.02	3.02	3.06	3.09	3.09	3.01	3.24	3.05	3.24	3.01	3.20	3.16	3.05	3.04	3.02	3.01	3.01	3.10	3.67	3.01
	30	2.95	2.95	2.99	3.03	3.06	2.93	3.17	3.00	3.20	2.93	3.17	3.11	2.99	2.98	2.94	2.92	2.92	3.06	3.69	2.93
	31	2.89	2.87	2.91	2.97	3.03	2.86	3.10	2.95	3.16	2.85	3.13	3.05	2.92	2.92	2.87	2.85	2.85	3.01	3.70	2.85
	32	2.84	2.80	2.84	2.92	2.98	2.79	3.03	2.90	3.12	2.77	3.10	2.99	2.86	2.88	2.80	2.77	2.77	2.96	3.71	2.77
	33	2.81	2.73	2.77	2.86	2.93	2.72	2.96	2.85	3.07	2.70	3.06	2.94	2.81	2.84	2.73	2.70	2.70	2.90	3.72	2.70
	34	2.78	2.66	2.70	2.81	2.87	2.66	2.89	2.80	3.01	2.64	3.02	2.90	2.76	2.81	2.66	2.63	2.63	2.85	3.70	2.63
	35	2.74	2.60	2.64	2.75	2.81	2.60	2.82	2.75	2.95	2.57	2.97	2.85	2.71	2.78	2.60	2.57	2.57	2.80	3.66	2.57
	36	2.69	2.54	2.57	2.70	2.75	2.54	2.75	2.70	2.88	2.51	2.91	2.80	2.66	2.74	2.54	2.51	2.51	2.75	3.60	2.51
	37	2.63	2.48	2.51	2.65	2.68	2.48	2.69	2.65	2.81	2.45	2.85	2.74	2.60	2.69	2.48	2.45	2.45	2.70	3.52	2.45
	38	2.58	2.43	2.45	2.60	2.62	2.43	2.62	2.59	2.74	2.39	2.78	2.68	2.54	2.63	2.43	2.39	2.39	2.64	3.43	2.39
	39	2.52	2.37	2.40	2.54	2.55	2.38	2.56	2.54	2.67	2.34	2.71	2.62	2.49	2.57	2.38	2.34	2.34	2.58	3.34	2.35
	40	2.46	2.32	2.34	2.48	2.49	2.32	2.49	2.48	2.60	2.29	2.64	2.55	2.43	2.51	2.33	2.29	2.29	2.52	3.26	2.33
	41	2.41	2.27	2.29	2.43	2.43	2.27	2.43	2.42	2.54	2.24	2.58	2.49	2.38	2.46	2.28	2.24	2.24	2.46	3.17	2.35
	42	2.35	2.22	2.24	2.37	2.37	2.22	2.38	2.37	2.48	2.19	2.52	2.43	2.32	2.40	2.24	2.19	2.19	2.40	3.08	2.39
	43	2.30	2.17	2.19	2.32	2.32	2.18	2.32	2.32	2.42	2.15	2.46	2.37	2.27	2.35	2.19	2.15	2.15	2.35	3.00	2.43
	44	2.25	2.13	2.15	2.27	2.26	2.13	2.27	2.27	2.36	2.11	2.40	2.32	2.22	2.30	2.15	2.10	2.11	2.29	2.93	2.46
	45	2.21	2.09	2.11	2.22	2.21	2.09	2.22	2.22	2.31	2.06	2.35	2.26	2.18	2.25	2.10	2.06	2.06	2.24	2.85	2.48
	46	2.16	2.05	2.06	2.17	2.17	2.05	2.17	2.17	2.26	2.03	2.30	2.21	2.13	2.20	2.06	2.02	2.03	2.19	2.78	2.49
	47	2.12	2.01	2.02	2.13	2.12	2.01	2.13	2.13	2.21	1.99	2.25	2.17	2.09	2.16	2.02	1.99	1.99	2.15	2.71	2.49
	48	2.08	1.97	1.99	2.09	2.08	1.98	2.09	2.09	2.16	1.95	2.20	2.12	2.05	2.12	1.99	1.95	1.95	2.10	2.64	2.48
