# Supplementary material for: High-resolution impact-based early warning system for riverine flooding
Source: Nat Commun. 2024 May 2;15:3726. doi: 10.1038/s41467-024-48065-y (PMC11065894; doi:10.1038/s41467-024-48065-y)
Supplement: Supplementary file 4 — Source Data [file 41467_2024_48065_MOESM4_ESM.zip › Source_Data/figure4/source_data_figure4.txt]

Figure 4. Inundation boxplots
Max	Median	Min	Lower Quartile	Upper Quartile	Time to flood peak (hrs)
10.65	1.61	1.61	1.61	2.37	47
8.54	1.61	1.61	1.61	1.71	44
8.39	1.61	1.61	1.61	3.93	41
8.64	1.61	1.61	1.61	4.02	38
7.79	1.7	1.61	1.61	5.27	35
10.98	2.3	1.61	1.61	7.21	32
10.24	3.67	1.61	1.64	7	29
10.31	3.76	1.61	2.03	6.05	26
9.47	1.64	1.61	1.61	4.12	23
9.41	3.98	1.61	2.18	7.24	20
9.4	6.8	1.61	4.65	8.4	17
9.1	5.63	1.61	1.61	7.3	14
9.34	7.62	2.27	6.98	8.61	11
8.47	6.6	5.38	5.99	7.33	8
9.07	8.36	8.02	8.29	8.49	5
8.37	8.37	8.37	8.37	8.37	2
