# Supplementary material for: High-resolution impact-based early warning system for riverine flooding
Source: Nat Commun. 2024 May 2;15:3726. doi: 10.1038/s41467-024-48065-y (PMC11065894; doi:10.1038/s41467-024-48065-y)
Supplement: Supplementary file 4 — Source Data [file 41467_2024_48065_MOESM4_ESM.zip › Source_Data/figureS5/subdaily_discharge.txt]

      No    Hour     Day     Mon    Year  Qobs_0271804030  Qsim_0271804030
       1       0       1       1    2011        5.2000000        5.4286779
       2       1       1       1    2011        5.2000000        5.3826919
       3       2       1       1    2011        5.2000000        5.3372845
       4       3       1       1    2011        5.2000000        5.2924466
       5       4       1       1    2011        5.2000000        5.2482213
       6       5       1       1    2011        5.2000000        5.2046295
       7       6       1       1    2011        5.2000000        5.1616614
       8       7       1       1    2011        5.2000000        5.1193079
       9       8       1       1    2011        5.2000000        5.0775834
      10       9       1       1    2011        5.2000000        5.0365282
      11      10       1       1    2011        5.2000000        4.9961738
      12      11       1       1    2011        5.2000000        4.9565986
      13      12       1       1    2011        5.2000000        4.9178653
      14      13       1       1    2011        5.2000000        4.8800554
      15      14       1       1    2011        5.2000000        4.8433006
      16      15       1       1    2011        5.2000000        4.8076730
      17      16       1       1    2011        5.2000000        4.7733051
      18      17       1       1    2011        5.4600000        4.7427913
      19      18       1       1    2011        5.4600000        4.7242986
      20      19       1       1    2011        5.4600000        4.7105285
      21      20       1       1    2011        5.5270000        4.6918530
      22      21       1       1    2011        5.7300000        4.6704098
      23      22       1       1    2011        5.7300000        4.6497263
      24      23       1       1    2011        5.9400000        4.6309724
      25       0       2       1    2011        6.0100000        4.6353765
      26       1       2       1    2011        6.0100000        4.7054399
      27       2       2       1    2011        6.2900000        4.8873683
      28       3       2       1    2011        6.2900000        5.1073580
      29       4       2       1    2011        6.2900000        5.2683607
      30       5       2       1    2011        6.5800000        5.3745570
      31       6       2       1    2011        6.5800000        5.4568406
      32       7       2       1    2011        6.5800000        5.5290439
      33       8       2       1    2011        6.5800000        5.5985350
      34       9       2       1    2011        6.5800000        5.6920032
      35      10       2       1    2011        6.5800000        5.8105756
      36      11       2       1    2011        6.7980000        5.9190594
      37      12       2       1    2011        6.7980000        6.0297676
      38      13       2       1    2011        6.7980000        6.1696807
      39      14       2       1    2011        6.8700000        6.3094264
      40      15       2       1    2011        6.8700000        6.4311796
      41      16       2       1    2011        6.8700000        6.5413561
      42      17       2       1    2011        6.8700000        6.6488714
      43      18       2       1    2011        6.8700000        6.7606637
      44      19       2       1    2011        6.8700000        6.9030557
      45      20       2       1    2011        6.8700000        7.1604621
      46      21       2       1    2011        6.8700000        7.5321390
      47      22       2       1    2011        7.0250000        7.9095843
      48      23       2       1    2011        7.0250000        8.2463636
      49       0       3       1    2011        7.1030000        8.5621368
      50       1       3       1    2011        7.1800000        8.8995715
      51       2       3       1    2011        7.1800000        9.3055655
      52       3       3       1    2011        7.1800000        9.7632210
      53       4       3       1    2011        7.1800000       10.2164857
      54       5       3       1    2011        7.1800000       10.6334364
      55       6       3       1    2011        7.1800000       11.0030037
      56       7       3       1    2011        7.1800000       11.3227451
      57       8       3       1    2011        7.1800000       11.5959406
      58       9       3       1    2011        7.1800000       11.8246460
      59      10       3       1    2011        7.1800000       12.0088871
      60      11       3       1    2011        7.1800000       12.1542533
      61      12       3       1    2011        7.1800000       12.2674657
      62      13       3       1    2011        7.1800000       12.3542215
      63      14       3       1    2011        7.1800000       12.4194137
      64      15       3       1    2011        7.1800000       12.4665084
      65      16       3       1    2011        7.1800000       12.4976951
      66      17       3       1    2011        7.1800000       12.5133806
      67      18       3       1    2011        7.1800000       12.5130824
      68      19       3       1    2011        7.1800000       12.4992428
      69      20       3       1    2011        7.1800000       12.4818987
      70      21       3       1    2011        7.1800000       12.4937417
      71      22       3       1    2011        7.1800000       12.5770409
      72      23       3       1    2011        7.1800000       12.6454446
      73       0       4       1    2011        7.1800000       12.6554747
      74       1       4       1    2011        7.1800000       12.6188640
      75       2       4       1    2011        7.1800000       12.5542364
      76       3       4       1    2011        7.4900000       12.4700855
      77       4       4       1    2011        7.4900000       12.3756022
      78       5       4       1    2011        7.4900000       12.2670163
      79       6       4       1    2011        7.4900000       12.1435697
      80       7       4       1    2011        7.4900000       12.0097423
      81       8       4       1    2011        7.4900000       11.8697720
      82       9       4       1    2011        7.4900000       11.7266817
      83      10       4       1    2011        7.4900000       11.5826928
      84      11       4       1    2011        7.4900000       11.4393400
      85      12       4       1    2011        7.4900000       11.2976748
      86      13       4       1    2011        7.4900000       11.1582033
      87      14       4       1    2011        7.4900000       11.0210883
      88      15       4       1    2011        7.3350000       10.8863407
      89      16       4       1    2011        7.3350000       10.7539272
      90      17       4       1    2011        7.4120000       10.6238025
      91      18       4       1    2011        7.4120000       10.4959184
      92      19       4       1    2011        7.3350000       10.3702268
      93      20       4       1    2011        7.2580000       10.2466804
      94      21       4       1    2011        7.1800000       10.1252334
      95      22       4       1    2011        7.1800000       10.0058407
      96      23       4       1    2011        7.1800000        9.8884587
      97       0       5       1    2011        7.1800000        9.7730448
      98       1       5       1    2011        7.1800000        9.6595575
      99       2       5       1    2011        7.1800000        9.5479563
     100       3       5       1    2011        7.1800000        9.4382019
     101       4       5       1    2011        7.1800000        9.3302557
     102       5       5       1    2011        7.1800000        9.2240804
     103       6       5       1    2011        7.1800000        9.1196394
     104       7       5       1    2011        7.0250000        9.0168971
     105       8       5       1    2011        7.0250000        8.9158189
     106       9       5       1    2011        6.9470000        8.8163709
     107      10       5       1    2011        6.8700000        8.7185200
     108      11       5       1    2011        6.8700000        8.6222341
     109      12       5       1    2011        6.8700000        8.5274817
     110      13       5       1    2011        6.5800000        8.4342322
     111      14       5       1    2011        6.5800000        8.3424555
     112      15       5       1    2011        6.5800000        8.2521227
     113      16       5       1    2011        6.5800000        8.1632050
     114      17       5       1    2011        6.5800000        8.0756748
     115      18       5       1    2011        6.5800000        7.9895049
     116      19       5       1    2011        6.5800000        7.9046687
     117      20       5       1    2011        6.5800000        7.8211404
     118      21       5       1    2011        6.5800000        7.7388946
     119      22       5       1    2011        6.5800000        7.6579068
     120      23       5       1    2011        6.5800000        7.5781527
     121       0       6       1    2011        6.5800000        7.4996088
     122       1       6       1    2011        6.5800000        7.4222521
     123       2       6       1    2011        6.5800000        7.3460602
     124       3       6       1    2011        6.5800000        7.2710109
     125       4       6       1    2011        6.5800000        7.1970830
     126       5       6       1    2011        6.5800000        7.1242553
     127       6       6       1    2011        6.8700000        7.0525074
     128       7       6       1    2011        6.8700000        6.9818192
     129       8       6       1    2011        7.1030000        6.9121712
     130       9       6       1    2011        7.4120000        6.8435441
     131      10       6       1    2011        7.4900000        6.7759193
     132      11       6       1    2011        7.8000000        6.7092784
     133      12       6       1    2011        7.8800000        6.6436034
     134      13       6       1    2011        8.1200000        6.5788770
     135      14       6       1    2011        8.5320000        6.5150818
     136      15       6       1    2011        9.1280000        6.4522013
     137      16       6       1    2011       10.2070000        6.3902193
     138      17       6       1    2011       11.4000000        6.3292875
     139      18       6       1    2011       13.4000000        6.2706684
     140      19       6       1    2011       16.1500000        6.2158736
     141      20       6       1    2011       19.8500000        6.1691446
     142      21       6       1    2011       25.3750000        6.1355561
     143      22       6       1    2011       32.2250000        6.1385130
     144      23       6       1    2011       40.9500000        6.3164234
     145       0       7       1    2011       49.5750000        6.7729477
     146       1       7       1    2011       58.6250000        7.4234301
     147       2       7       1    2011       67.2250000        8.1799371
     148       3       7       1    2011       76.0250000        8.9924726
     149       4       7       1    2011       84.0000000        9.8579450
     150       5       7       1    2011       91.3000000       10.8818958
     151       6       7       1    2011       99.6250000       12.0726048
     152       7       7       1    2011      108.0000000       13.2780479
     153       8       7       1    2011      116.0000000       14.4457057
     154       9       7       1    2011      123.5000000       15.5911825
     155      10       7       1    2011      130.5000000       16.7323821
     156      11       7       1    2011      134.5000000       17.8568814
     157      12       7       1    2011      138.2500000       18.9645927
     158      13       7       1    2011      138.7500000       20.2146280
     159      14       7       1    2011      138.0000000       21.6947454
     160      15       7       1    2011      138.0000000       23.2499081
     161      16       7       1    2011      137.2500000       24.7876156
     162      17       7       1    2011      137.0000000       26.3044142
     163      18       7       1    2011      136.2500000       27.8367150
     164      19       7       1    2011      137.7500000       29.4337966
     165      20       7       1    2011      138.7500000       31.1209721
     166      21       7       1    2011      138.7500000       32.9101384
     167      22       7       1    2011      140.2500000       34.7924735
     168      23       7       1    2011      142.0000000       36.7683958
     169       0       8       1    2011      141.7500000       38.8545400
     170       1       8       1    2011      141.0000000       41.0240478
     171       2       8       1    2011      142.7500000       43.2677356
     172       3       8       1    2011      141.2500000       45.6038787
     173       4       8       1    2011      140.5000000       47.9894450
     174       5       8       1    2011      139.0000000       50.4275353
     175       6       8       1    2011      137.7500000       53.1537544
     176       7       8       1    2011      136.2500000       56.3358165
     177       8       8       1    2011      134.0000000       59.6908843
     178       9       8       1    2011      131.5000000       62.9838209
     179      10       8       1    2011      129.5000000       66.1300842
     180      11       8       1    2011      128.0000000       69.1051176
     181      12       8       1    2011      126.2500000       71.8744668
     182      13       8       1    2011      125.5000000       74.3723676
     183      14       8       1    2011      123.0000000       76.5160738
     184      15       8       1    2011      122.7500000       78.2743675
     185      16       8       1    2011      123.5000000       79.7048396
     186      17       8       1    2011      124.2500000       80.8945035
     187      18       8       1    2011      125.0000000       81.9271313
     188      19       8       1    2011      125.2500000       82.8833036
     189      20       8       1    2011      125.5000000       83.8087028
     190      21       8       1    2011      124.2500000       84.7000696
     191      22       8       1    2011      122.5000000       85.5684063
     192      23       8       1    2011      121.0000000       86.4744817
     193       0       9       1    2011      119.2500000       87.4220085
     194       1       9       1    2011      116.7500000       88.4167291
     195       2       9       1    2011      114.2500000       89.8267808
     196       3       9       1    2011      112.2500000       92.2499139
     197       4       9       1    2011      110.2500000       95.9015079
     198       5       9       1    2011      109.0000000      100.5458359
     199       6       9       1    2011      109.0000000      106.2486851
     200       7       9       1    2011      109.0000000      112.8086753
     201       8       9       1    2011      109.2500000      119.7538402
     202       9       9       1    2011      111.7500000      126.2525390
     203      10       9       1    2011      114.2500000      131.2437179
     204      11       9       1    2011      117.5000000      134.3029834
     205      12       9       1    2011      121.2500000      135.5330353
     206      13       9       1    2011      125.0000000      135.2381651
     207      14       9       1    2011      128.0000000      133.7331960
     208      15       9       1    2011      131.5000000      131.3105567
     209      16       9       1    2011      135.2500000      128.2126363
     210      17       9       1    2011      134.2500000      124.6670151
     211      18       9       1    2011      133.2500000      120.8699955
     212      19       9       1    2011      129.2500000      116.9688930
     213      20       9       1    2011      125.0000000      113.0650380
     214      21       9       1    2011      120.2500000      109.2250871
     215      22       9       1    2011      114.7500000      105.4899351
     216      23       9       1    2011      109.7500000      101.8850489
     217       0      10       1    2011      105.5000000       98.4250237
     218       1      10       1    2011      101.1250000       95.1140982
     219       2      10       1    2011       97.5750000       91.9507383
     220       3      10       1    2011       94.3250000       88.9348971
     221       4      10       1    2011       91.6500000       86.0686555
     222       5      10       1    2011       88.1250000       83.3462176
     223       6      10       1    2011       85.2250000       80.7538326
     224       7      10       1    2011       82.4500000       78.2772997
     225       8      10       1    2011       79.7500000       75.9073034
     226       9      10       1    2011       76.9250000       73.6366138
     227      10      10       1    2011       74.6000000       71.4602578
     228      11      10       1    2011       72.2750000       69.3747928
     229      12      10       1    2011       69.9000000       67.3769488
     230      13      10       1    2011       67.4250000       65.4670745
     231      14      10       1    2011       65.4250000       63.6478476
     232      15      10       1    2011       63.5000000       61.9161212
     233      16      10       1    2011       61.5750000       60.2630274
     234      17      10       1    2011       60.0000000       58.6792065
     235      18      10       1    2011       58.6000000       57.1588371
     236      19      10       1    2011       57.2000000       55.7008427
     237      20      10       1    2011       55.8750000       54.3064251
     238      21      10       1    2011       54.5000000       52.9732807
     239      22      10       1    2011       52.8500000       51.6957707
     240      23      10       1    2011       51.8250000       50.4687553
     241       0      11       1    2011       50.5250000       49.2877485
     242       1      11       1    2011       49.3750000       48.1487265
     243       2      11       1    2011       48.2500000       47.0486578
     244       3      11       1    2011       47.3000000       45.9855480
     245       4      11       1    2011       46.1500000       44.9579462
     246       5      11       1    2011       45.2000000       43.9643847
     247       6      11       1    2011       44.1000000       43.0028598
     248       7      11       1    2011       43.0500000       42.0716018
     249       8      11       1    2011       42.4500000       41.1694176
     250       9      11       1    2011       41.5500000       40.2954009
     251      10      11       1    2011       40.8000000       39.4488583
     252      11      11       1    2011       40.2000000       38.6300264
     253      12      11       1    2011       39.1500000       37.8377164
     254      13      11       1    2011       38.5500000       37.0705878
     255      14      11       1    2011       37.8000000       36.3297510
     256      15      11       1    2011       37.0500000       35.6182265
     257      16      11       1    2011       36.6000000       34.9379705
     258      17      11       1    2011       35.7000000       34.2876852
     259      18      11       1    2011       35.3250000       33.6634769
     260      19      11       1    2011       34.7500000       33.0626104
     261      20      11       1    2011       34.1500000       32.4814649
     262      21      11       1    2011       33.6250000       31.9153419
     263      22      11       1    2011       33.2000000       31.3592528
     264      23      11       1    2011       32.6000000       30.8092673
     265       0      12       1    2011       32.0500000       30.2652242
     266       1      12       1    2011       31.3500000       29.7306719
     267       2      12       1    2011       31.0750000       29.2089745
     268       3      12       1    2011       30.4000000       28.7055616
     269       4      12       1    2011       30.1000000       28.2268697
     270       5      12       1    2011       29.4500000       27.7711072
     271       6      12       1    2011       29.1500000       27.3341207
     272       7      12       1    2011       28.5000000       26.9156700
     273       8      12       1    2011       28.2500000       26.5177969
     274       9      12       1    2011       28.0000000       26.1404470
     275      10      12       1    2011       27.4000000       25.7977330
     276      11      12       1    2011       26.9000000       25.5874525
     277      12      12       1    2011       26.6500000       25.5720894
     278      13      12       1    2011       26.4000000       25.6745890
     279      14      12       1    2011       26.4000000       25.7648133
     280      15      12       1    2011       26.0250000       25.7959975
     281      16      12       1    2011       25.9000000       25.7841220
     282      17      12       1    2011       25.6000000       25.8440601
     283      18      12       1    2011       25.1750000       25.9710834
     284      19      12       1    2011       24.8000000       26.0832234
     285      20      12       1    2011       24.8000000       26.1488521
     286      21      12       1    2011       24.6750000       26.1792278
     287      22      12       1    2011       24.4250000       26.2177286
     288      23      12       1    2011       24.4250000       26.2646284
     289       0      13       1    2011       24.3000000       26.2962615
     290       1      13       1    2011       24.3000000       26.3137411
     291       2      13       1    2011       24.3000000       26.3253378
     292       3      13       1    2011       24.0500000       26.3322565
     293       4      13       1    2011       24.3000000       26.3833330
     294       5      13       1    2011       24.3000000       26.6002185
     295       6      13       1    2011       24.3000000       27.1239147
     296       7      13       1    2011       24.6750000       28.0271415
     297       8      13       1    2011       24.8000000       29.1444852
     298       9      13       1    2011       25.3000000       30.2501482
     299      10      13       1    2011       25.9000000       31.2589358
     300      11      13       1    2011       26.1500000       32.2467656
     301      12      13       1    2011       26.5250000       33.3223324
     302      13      13       1    2011       27.1500000       34.4970661
     303      14      13       1    2011       27.7000000       35.7176291
     304      15      13       1    2011       28.2500000       36.9262887
     305      16      13       1    2011       28.8750000       38.0710780
     306      17      13       1    2011       29.9750000       39.0917681
     307      18      13       1    2011       30.6750000       39.9174163
     308      19      13       1    2011       31.6250000       40.4764401
     309      20      13       1    2011       32.6000000       40.7349142
     310      21      13       1    2011       33.7500000       40.7126749
     311      22      13       1    2011       34.6000000       40.4703058
     312      23      13       1    2011       34.7500000       40.0682332
     313       0      14       1    2011       35.2000000       39.5438422
     314       1      14       1    2011       35.2000000       38.9462788
     315       2      14       1    2011       35.2000000       38.3267632
     316       3      14       1    2011       35.2000000       37.7313682
     317       4      14       1    2011       35.2000000       37.1892386
     318       5      14       1    2011       35.2000000       36.7018176
     319       6      14       1    2011       35.0500000       36.2438848
     320       7      14       1    2011       35.2000000       35.7792726
     321       8      14       1    2011       35.2000000       35.2796374
     322       9      14       1    2011       35.2000000       34.7340910
     323      10      14       1    2011       35.2000000       34.1475850
     324      11      14       1    2011       35.2000000       33.5335594
     325      12      14       1    2011       35.2000000       32.9068315
     326      13      14       1    2011       34.6000000       32.2794624
     327      14      14       1    2011       34.4500000       31.6595255
     328      15      14       1    2011       34.0000000       31.0516104
     329      16      14       1    2011       33.5000000       30.4579438
     330      17      14       1    2011       33.0500000       29.8794590
     331      18      14       1    2011       32.4500000       29.3165679
     332      19      14       1    2011       32.3000000       28.7695834
     333      20      14       1    2011       31.6500000       28.2665549
     334      21      14       1    2011       31.2000000       27.9910516
     335      22      14       1    2011       30.9500000       28.0291495
     336      23      14       1    2011       30.7000000       28.2115353
     337       0      15       1    2011       30.4000000       28.3769658
     338       1      15       1    2011       30.1000000       28.5047210
     339       2      15       1    2011       30.1000000       28.6609835
     340       3      15       1    2011       29.8500000       28.9002207
     341       4      15       1    2011       29.6000000       29.2138785
     342       5      15       1    2011       29.6000000       29.5283932
     343       6      15       1    2011       29.6000000       29.7495947
     344       7      15       1    2011       29.7250000       29.8126967
     345       8      15       1    2011       29.9750000       29.7025229
     346       9      15       1    2011       29.6000000       29.4433649
     347      10      15       1    2011       29.3000000       29.0770361
     348      11      15       1    2011       29.0000000       28.6448468
     349      12      15       1    2011       28.5000000       28.1788130
     350      13      15       1    2011       28.0000000       27.7002032
     351      14      15       1    2011       27.7000000       27.2215827
     352      15      15       1    2011       27.4000000       26.7495972
     353      16      15       1    2011       26.9000000       26.2873320
     354      17      15       1    2011       26.5250000       25.8359928
     355      18      15       1    2011       26.4000000       25.3959570
     356      19      15       1    2011       25.9000000       24.9673109
     357      20      15       1    2011       25.6000000       24.5500526
     358      21      15       1    2011       25.3000000       24.1441664
     359      22      15       1    2011       24.8000000       23.7496695
     360      23      15       1    2011       24.8000000       23.3665973
     361       0      16       1    2011       24.4250000       22.9949062
     362       1      16       1    2011       24.1750000       22.6343674
     363       2      16       1    2011       23.8000000       22.2845446
     364       3      16       1    2011       23.4250000       21.9448532
     365       4      16       1    2011       23.3000000       21.6146287
     366       5      16       1    2011       23.1750000       21.2931715
     367       6      16       1    2011       22.8000000       20.9798007
     368       7      16       1    2011       22.5500000       20.6739156
     369       8      16       1    2011       22.3000000       20.3750275
     370       9      16       1    2011       22.3000000       20.0827457
     371      10      16       1    2011       21.9000000       19.7967447
     372      11      16       1    2011       21.9000000       19.5167409
     373      12      16       1    2011       21.4000000       19.2424819
     374      13      16       1    2011       21.4000000       18.9737424
     375      14      16       1    2011       21.0250000       18.7103203
     376      15      16       1    2011       20.9000000       18.4520347
     377      16      16       1    2011       20.7750000       18.1987248
     378      17      16       1    2011       20.4000000       17.9502472
     379      18      16       1    2011       20.4000000       17.7064717
     380      19      16       1    2011       20.0000000       17.4672770
     381      20      16       1    2011       20.0000000       17.2325479
     382      21      16       1    2011       19.5000000       17.0021735
     383      22      16       1    2011       19.5000000       16.7760478
     384      23      16       1    2011       19.5000000       16.5540712
     385       0      17       1    2011       19.3000000       16.3361587
     386       1      17       1    2011       19.1000000       16.1222527
     387       2      17       1    2011       18.7250000       15.9123274
     388       3      17       1    2011       18.6000000       15.7063708
     389       4      17       1    2011       18.5000000       15.5043513
     390       5      17       1    2011       18.2000000       15.3061949
     391       6      17       1    2011       18.2000000       15.1117860
     392       7      17       1    2011       18.2000000       14.9209867
     393       8      17       1    2011       17.7000000       14.7336589
     394       9      17       1    2011       17.7000000       14.5496788
     395      10      17       1    2011       17.6000000       14.3689436
     396      11      17       1    2011       17.3000000       14.1913760
     397      12      17       1    2011       17.3000000       14.0169238
     398      13      17       1    2011       17.1000000       13.8455522
     399      14      17       1    2011       16.9000000       13.6772275
     400      15      17       1    2011       16.9000000       13.5119016
     401      16      17       1    2011       16.9000000       13.3495082
     402      17      17       1    2011       16.5000000       13.1899950
     403      18      17       1    2011       16.5000000       13.0332786
     404      19      17       1    2011       16.5000000       12.8792219
     405      20      17       1    2011       16.0000000       12.7277457
     406      21      17       1    2011       16.0000000       12.5788138
     407      22      17       1    2011       16.0000000       12.4323926
     408      23      17       1    2011       15.9000000       12.2884363
     409       0      18       1    2011       15.6000000       12.1468810
     410       1      18       1    2011       15.6000000       12.0076482
     411       2      18       1    2011       15.6000000       11.8706572
     412       3      18       1    2011       15.2000000       11.7358374
     413       4      18       1    2011       15.2000000       11.6031346
     414       5      18       1    2011       15.2000000       11.4725087
     415       6      18       1    2011       14.8000000       11.3439272
     416       7      18       1    2011       14.8000000       11.2173605
     417       8      18       1    2011       14.8000000       11.0927779
     418       9      18       1    2011       14.6000000       10.9701628
     419      10      18       1    2011       14.4000000       10.8497512
     420      11      18       1    2011       14.4000000       10.7453701
     421      12      18       1    2011       14.4000000       10.7352641
     422      13      18       1    2011       14.0000000       10.8370468
     423      14      18       1    2011       14.0000000       10.9561693
     424      15      18       1    2011       14.0000000       11.2588870
     425      16      18       1    2011       14.0000000       11.6876083
     426      17      18       1    2011       14.0000000       12.0659890
     427      18      18       1    2011       14.0000000       12.4217753
     428      19      18       1    2011       14.0000000       12.7288541
     429      20      18       1    2011       14.0000000       12.9800414
     430      21      18       1    2011       14.0000000       13.2239190
     431      22      18       1    2011       14.0000000       13.4748474
     432      23      18       1    2011       14.0000000       13.7237456
     433       0      19       1    2011       14.0000000       13.9463766
     434       1      19       1    2011       14.0000000       14.1135012
     435       2      19       1    2011       14.0000000       14.2086065
     436       3      19       1    2011       14.0000000       14.2321283
     437       4      19       1    2011       13.9000000       14.1950018
     438       5      19       1    2011       13.6000000       14.1138854
     439       6      19       1    2011       13.6000000       14.0076595
     440       7      19       1    2011       13.6000000       13.8815622
     441       8      19       1    2011       13.3000000       13.7387990
     442       9      19       1    2011       13.2000000       13.5862141
     443      10      19       1    2011       13.1000000       13.4412284
     444      11      19       1    2011       12.8000000       13.3225879
     445      12      19       1    2011       12.8000000       13.2312484
     446      13      19       1    2011       12.8000000       13.1612329
     447      14      19       1    2011       12.7000000       13.1035289
     448      15      19       1    2011       12.4000000       13.0515907
     449      16      19       1    2011       12.4000000       12.9936821
     450      17      19       1    2011       12.4000000       12.9587634
     451      18      19       1    2011       12.4000000       13.2549882
     452      19      19       1    2011       12.4000000       13.8576954
     453      20      19       1    2011       12.4000000       14.4710324
     454      21      19       1    2011       12.4000000       14.9524290
     455      22      19       1    2011       12.4000000       15.2999794
     456      23      19       1    2011       12.4000000       15.5590489
     457       0      20       1    2011       12.4000000       15.7819301
     458       1      20       1    2011       12.4000000       15.9812442
     459       2      20       1    2011       12.4000000       16.1519164
     460       3      20       1    2011       12.4000000       16.3669635
     461       4      20       1    2011       12.4000000       16.7033348
     462       5      20       1    2011       12.4000000       17.1414338
     463       6      20       1    2011       12.4000000       17.5403453
     464       7      20       1    2011       12.4000000       17.7923027
     465       8      20       1    2011       12.4000000       17.9093077
     466       9      20       1    2011       12.4000000       17.9368089
     467      10      20       1    2011       12.1000000       17.9055320
     468      11      20       1    2011       12.0000000       17.8445246
     469      12      20       1    2011       12.0000000       17.7710646
     470      13      20       1    2011       12.0000000       17.6854028
     471      14      20       1    2011       12.0000000       17.5798314
     472      15      20       1    2011       11.7000000       17.4564640
     473      16      20       1    2011       11.7000000       17.3229618
     474      17      20       1    2011       11.7000000       17.1713049
     475      18      20       1    2011       11.7000000       17.0001876
     476      19      20       1    2011       11.7000000       16.8111011
     477      20      20       1    2011       11.7000000       16.6095129
     478      21      20       1    2011       11.7000000       16.4019676
     479      22      20       1    2011       11.7000000       16.1930722
     480      23      20       1    2011       11.7000000       15.9852132
     481       0      21       1    2011       11.5000000       15.7795084
     482       1      21       1    2011       11.3000000       15.5765340
     483       2      21       1    2011       11.3000000       15.3766154
     484       3      21       1    2011       11.3000000       15.1799233
     485       4      21       1    2011       11.3000000       14.9865290
     486       5      21       1    2011       11.0000000       14.7964766
     487       6      21       1    2011       10.9000000       14.6099324
     488       7      21       1    2011       10.9000000       14.4273180
     489       8      21       1    2011       10.9000000       14.2491165
     490       9      21       1    2011       10.8000000       14.0754110
     491      10      21       1    2011       10.5000000       13.9056779
     492      11      21       1    2011       10.5000000       13.7390543
     493      12      21       1    2011       10.5000000       13.5747699
     494      13      21       1    2011       10.5000000       13.4123974
     495      14      21       1    2011       10.5000000       13.2518484
     496      15      21       1    2011       10.3500000       13.0932380
     497      16      21       1    2011       10.2000000       12.9367449
     498      17      21       1    2011       10.2000000       12.7825255
     499      18      21       1    2011       10.2000000       12.6321931
     500      19      21       1    2011       10.2000000       12.4890417
     501      20      21       1    2011       10.2000000       12.3476093
     502      21      21       1    2011       10.2000000       12.2058800
     503      22      21       1    2011       10.0150000       12.0647867
     504      23      21       1    2011        9.8300000       11.9251835
     505       0      22       1    2011        9.8300000       11.7875261
     506       1      22       1    2011        9.8300000       11.6519979
     507       2      22       1    2011        9.8300000       11.5186420
     508       3      22       1    2011        9.8300000       11.3874435
     509       4      22       1    2011        9.8300000       11.2583680
     510       5      22       1    2011        9.7400000       11.1476745
     511       6      22       1    2011        9.6500000       11.0633784
     512       7      22       1    2011        9.4700000       10.9811102
     513       8      22       1    2011        9.4700000       10.8803797
     514       9      22       1    2011        9.4700000       10.7683079
     515      10      22       1    2011        9.4700000       10.6525174
     516      11      22       1    2011        9.4700000       10.5364646
     517      12      22       1    2011        9.4700000       10.4229791
     518      13      22       1    2011        9.4700000       10.3112617
     519      14      22       1    2011        9.4700000       10.2001738
     520      15      22       1    2011        9.4700000       10.0901801
     521      16      22       1    2011        9.4700000        9.9816858
     522      17      22       1    2011        9.4700000        9.8748173
     523      18      22       1    2011        9.3000000        9.7695847
     524      19      22       1    2011        9.4700000        9.6659660
     525      20      22       1    2011        9.1300000        9.5639324
     526      21      22       1    2011        9.1300000        9.4634541
     527      22      22       1    2011        9.1300000        9.3645017
     528      23      22       1    2011        9.1300000        9.2670467
     529       0      23       1    2011        9.1300000        9.1710608
     530       1      23       1    2011        9.1300000        9.0765166
     531       2      23       1    2011        9.1300000        8.9833873
     532       3      23       1    2011        9.1300000        8.8916466
     533       4      23       1    2011        9.1300000        8.8012689
     534       5      23       1    2011        9.1300000        8.7122291
     535       6      23       1    2011        9.0450000        8.6245025
     536       7      23       1    2011        8.9600000        8.5380762
     537       8      23       1    2011        8.7900000        8.4530168
     538       9      23       1    2011        8.7900000        8.3695995
     539      10      23       1    2011        8.7900000        8.2882699
     540      11      23       1    2011        8.7900000        8.2095120
     541      12      23       1    2011        8.7900000        8.1362844
     542      13      23       1    2011        8.7900000        8.2218432
     543      14      23       1    2011        8.7900000        8.3971595
     544      15      23       1    2011        8.7900000        8.5390067
     545      16      23       1    2011        8.7900000        8.6089960
     546      17      23       1    2011        8.7900000        8.6090717
     547      18      23       1    2011        8.7900000        8.5697117
     548      19      23       1    2011        8.7900000        8.5168407
     549      20      23       1    2011        8.7900000        8.4613306
     550      21      23       1    2011        8.7900000        8.4060583
     551      22      23       1    2011        8.8750000        8.3526982
     552      23      23       1    2011        9.1300000        8.3024465
     553       0      24       1    2011        9.1300000        8.2560509
     554       1      24       1    2011        9.1300000        8.2132114
     555       2      24       1    2011        9.3850000        8.1733526
     556       3      24       1    2011        9.4700000        8.1371352
     557       4      24       1    2011        9.4700000        8.1064107
     558       5      24       1    2011        9.4700000        8.0816692
     559       6      24       1    2011        9.6500000        8.0628542
     560       7      24       1    2011        9.8300000        8.0498766
     561       8      24       1    2011        9.8300000        8.0413329
     562       9      24       1    2011        9.8300000        8.0362896
     563      10      24       1    2011        9.8300000        8.0351959
     564      11      24       1    2011        9.9220000        8.0389836
     565      12      24       1    2011       10.2000000        8.0483070
     566      13      24       1    2011       10.2000000        8.0628595
     567      14      24       1    2011       10.2000000        8.0817393
     568      15      24       1    2011       10.2000000        8.1045557
     569      16      24       1    2011       10.2000000        8.1495270
     570      17      24       1    2011       10.2000000        8.2758279
     571      18      24       1    2011       10.2000000        8.5446268
     572      19      24       1    2011       10.2000000        8.9144258
     573      20      24       1    2011       10.3500000        9.2954966
     574      21      24       1    2011       10.5000000        9.6231871
     575      22      24       1    2011       10.5000000        9.8861574
     576      23      24       1    2011       10.7000000       10.0980910
     577       0      25       1    2011       10.9000000       10.2671021
     578       1      25       1    2011       11.0000000       10.3918745
     579       2      25       1    2011       11.3000000       10.4684071
     580       3      25       1    2011       11.3000000       10.4968662
     581       4      25       1    2011       11.3000000       10.4826204
     582       5      25       1    2011       11.3000000       10.4341656
     583       6      25       1    2011       11.3000000       10.3791812
     584       7      25       1    2011       11.5000000       10.3432127
     585       8      25       1    2011       11.7000000       10.3757924
     586       9      25       1    2011       11.6000000       10.5544015
     587      10      25       1    2011       11.7000000       10.9207348
     588      11      25       1    2011       11.7000000       11.3564565
     589      12      25       1    2011       11.7000000       11.7246994
     590      13      25       1    2011       11.7750000       12.0738764
     591      14      25       1    2011       12.0000000       12.5591746
     592      15      25       1    2011       12.0000000       13.1542359
     593      16      25       1    2011       12.3000000       13.6935333
     594      17      25       1    2011       12.4000000       14.1353085
     595      18      25       1    2011       12.8000000       14.4857876
     596      19      25       1    2011       12.8000000       14.7574155
     597      20      25       1    2011       13.1000000       14.9669643
     598      21      25       1    2011       13.2000000       15.1330700
     599      22      25       1    2011       13.3000000       15.2680827
     600      23      25       1    2011       13.6000000       15.3723398
     601       0      26       1    2011       13.6000000       15.4365828
     602       1      26       1    2011       13.9000000       15.4503437
     603       2      26       1    2011       14.0000000       15.4096326
     604       3      26       1    2011       14.0000000       15.3191895
     605       4      26       1    2011       14.2000000       15.1897606
     606       5      26       1    2011       14.4000000       15.0337538
     607       6      26       1    2011       14.4000000       14.8619828
     608       7      26       1    2011       14.4000000       14.6823405
     609       8      26       1    2011       14.4000000       14.4999036
     610       9      26       1    2011       14.4000000       14.3176282
     611      10      26       1    2011       14.4000000       14.1370908
     612      11      26       1    2011       14.4000000       13.9590619
     613      12      26       1    2011       14.2000000       13.7838783
     614      13      26       1    2011       14.2000000       13.6116598
     615      14      26       1    2011       14.4000000       13.4424229
     616      15      26       1    2011       14.0000000       13.2761382
     617      16      26       1    2011       14.0000000       13.1127565
     618      17      26       1    2011       14.2000000       12.9522210
     619      18      26       1    2011       14.3000000       12.7944746
     620      19      26       1    2011       14.0000000       12.6394927
     621      20      26       1    2011       14.0000000       12.4872653
     622      21      26       1    2011       14.0000000       12.3377086
     623      22      26       1    2011       14.0000000       12.1907525
     624      23      26       1    2011       14.0000000       12.0463464
     625       0      27       1    2011       14.0000000       11.9044119
     626       1      27       1    2011       14.0000000       11.7648511
     627       2      27       1    2011       14.0000000       11.6275777
     628       3      27       1    2011       14.0000000       11.4925316
     629       4      27       1    2011       13.9000000       11.3596732
     630       5      27       1    2011       13.6000000       11.2289718
     631       6      27       1    2011       13.6000000       11.1003980
     632       7      27       1    2011       13.6000000       10.9739195
     633       8      27       1    2011       13.4000000       10.8495010
     634       9      27       1    2011       13.2000000       10.7271053
     635      10      27       1    2011       13.2000000       10.6066948
     636      11      27       1    2011       13.2000000       10.4882371
     637      12      27       1    2011       12.9000000       10.3717093
     638      13      27       1    2011       12.8000000       10.2570872
     639      14      27       1    2011       12.8000000       10.1443295
     640      15      27       1    2011       12.8000000       10.0333791
     641      16      27       1    2011       12.8000000        9.9241779
     642      17      27       1    2011       12.6000000        9.8168613
     643      18      27       1    2011       12.7000000        9.7117818
     644      19      27       1    2011       12.4000000        9.6084388
     645      20      27       1    2011       12.4000000        9.5064168
     646      21      27       1    2011       12.4000000        9.4056730
     647      22      27       1    2011       12.1000000        9.3063069
     648      23      27       1    2011       12.0000000        9.2083899
     649       0      28       1    2011       12.0000000        9.1119439
     650       1      28       1    2011       12.0000000        9.0169615
     651       2      28       1    2011       11.8500000        8.9234227
     652       3      28       1    2011       11.7000000        8.8313030
     653       4      28       1    2011       11.7000000        8.7405766
     654       5      28       1    2011       11.7000000        8.6512176
     655       6      28       1    2011       11.6000000        8.5632004
     656       7      28       1    2011       11.3000000        8.4765002
     657       8      28       1    2011       11.3000000        8.3910923
     658       9      28       1    2011       11.3000000        8.3069529
     659      10      28       1    2011       11.3000000        8.2240585
     660      11      28       1    2011       10.9000000        8.1423862
     661      12      28       1    2011       10.9000000        8.0619136
     662      13      28       1    2011       10.9000000        7.9826189
     663      14      28       1    2011       10.8000000        7.9044805
     664      15      28       1    2011       10.5000000        7.8274775
     665      16      28       1    2011       10.5000000        7.7515894
     666      17      28       1    2011       10.5000000        7.6767962
     667      18      28       1    2011       10.5000000        7.6030782
     668      19      28       1    2011       10.4250000        7.5304162
     669      20      28       1    2011       10.2000000        7.4587914
     670      21      28       1    2011       10.2000000        7.3881855
     671      22      28       1    2011       10.2000000        7.3185803
     672      23      28       1    2011       10.2000000        7.2499584
     673       0      29       1    2011       10.0150000        7.1823023
     674       1      29       1    2011        9.8300000        7.1155954
     675       2      29       1    2011        9.8300000        7.0498210
     676       3      29       1    2011        9.8300000        6.9849629
     677       4      29       1    2011        9.7400000        6.9210052
     678       5      29       1    2011        9.6500000        6.8579326
     679       6      29       1    2011        9.4700000        6.7957296
     680       7      29       1    2011        9.4700000        6.7343816
     681       8      29       1    2011        9.4700000        6.6738738
     682       9      29       1    2011        9.3850000        6.6141920
     683      10      29       1    2011        9.1300000        6.5553222
     684      11      29       1    2011        9.1300000        6.4972507
     685      12      29       1    2011        9.0450000        6.4399640
     686      13      29       1    2011        8.7900000        6.3834490
     687      14      29       1    2011        8.7900000        6.3276927
     688      15      29       1    2011        8.7050000        6.2726826
     689      16      29       1    2011        8.4500000        6.2184063
     690      17      29       1    2011        8.4500000        6.1648515
     691      18      29       1    2011        8.4500000        6.1120065
     692      19      29       1    2011        8.4500000        6.0598594
     693      20      29       1    2011        8.4500000        6.0083990
     694      21      29       1    2011        8.4500000        5.9576139
     695      22      29       1    2011        8.7900000        5.9074932
     696      23      29       1    2011        8.7900000        5.8580260
     697       0      30       1    2011        8.7050000        5.8092019
     698       1      30       1    2011        8.4500000        5.7610105
     699       2      30       1    2011        8.4500000        5.7134415
     700       3      30       1    2011        8.4500000        5.6664850
     701       4      30       1    2011        8.1200000        5.6201313
     702       5      30       1    2011        8.1200000        5.5743706
     703       6      30       1    2011        7.8800000        5.5291937
     704       7      30       1    2011        7.8000000        5.4845913
     705       8      30       1    2011        7.7200000        5.4405543
     706       9      30       1    2011        7.4800000        5.3970738
     707      10      30       1    2011        7.4800000        5.3541411
     708      11      30       1    2011        7.1700000        5.3117477
     709      12      30       1    2011        7.1700000        5.2698851
     710      13      30       1    2011        6.9380000        5.2285452
     711      14      30       1    2011        6.8600000        5.1877197
     712      15      30       1    2011        6.8600000        5.1474008
     713      16      30       1    2011        6.8600000        5.1075807
     714      17      30       1    2011        6.8600000        5.0682517
     715      18      30       1    2011        6.8600000        5.0294064
     716      19      30       1    2011        6.9380000        4.9910372
     717      20      30       1    2011        7.1700000        4.9531371
     718      21      30       1    2011        7.1700000        4.9156989
     719      22      30       1    2011        7.1700000        4.8787156
     720      23      30       1    2011        7.4800000        4.8421803
     721       0      31       1    2011        7.4800000        4.8060864
     722       1      31       1    2011        7.4020000        4.7704272
     723       2      31       1    2011        7.1700000        4.7351962
     724       3      31       1    2011        6.9380000        4.7003870
     725       4      31       1    2011        6.7880000        4.6659935
     726       5      31       1    2011        6.5700000        4.6320094
     727       6      31       1    2011        6.3530000        4.5984286
     728       7      31       1    2011        6.1400000        4.5652453
     729       8      31       1    2011        6.0000000        4.5324537
     730       9      31       1    2011        6.0000000        4.5000479
     731      10      31       1    2011        5.7900000        4.4680224
     732      11      31       1    2011        5.7200000        4.4363716
     733      12      31       1    2011        5.7200000        4.4050900
     734      13      31       1    2011        5.7200000        4.3741725
     735      14      31       1    2011        5.9300000        4.3436136
     736      15      31       1    2011        6.0000000        4.3134082
     737      16      31       1    2011        6.2100000        4.2835513
     738      17      31       1    2011        6.1400000        4.2540379
     739      18      31       1    2011        6.0700000        4.2248630
     740      19      31       1    2011        6.0700000        4.1960219
     741      20      31       1    2011        6.0000000        4.1675098
     742      21      31       1    2011        6.1400000        4.1393221
     743      22      31       1    2011        6.2800000        4.1114541
     744      23      31       1    2011        6.2800000        4.0839015
     745       0       1       2    2011        6.2800000        4.0566597
     746       1       1       2    2011        6.2800000        4.0297244
     747       2       1       2    2011        6.2800000        4.0030913
     748       3       1       2    2011        6.0700000        3.9767563
     749       4       1       2    2011        6.0000000        3.9507151
     750       5       1       2    2011        5.7900000        3.9249638
     751       6       1       2    2011        5.7200000        3.8994983
     752       7       1       2    2011        5.4600000        3.8743146
     753       8       1       2    2011        5.2000000        3.8494090
     754       9       1       2    2011        5.0800000        3.8247775
     755      10       1       2    2011        4.9600000        3.8004165
     756      11       1       2    2011        4.9000000        3.7763223
     757      12       1       2    2011        4.7200000        3.7524912
     758      13       1       2    2011        4.7200000        3.7289197
     759      14       1       2    2011        4.8400000        3.7056042
     760      15       1       2    2011        5.0200000        3.6825414
     761      16       1       2    2011        5.3950000        3.6597277
     762      17       1       2    2011        5.4600000        3.6371600
     763      18       1       2    2011        5.4600000        3.6148348
     764      19       1       2    2011        5.3300000        3.5927489
     765      20       1       2    2011        5.2000000        3.5708992
     766      21       1       2    2011        5.2650000        3.5492826
     767      22       1       2    2011        5.4600000        3.5278958
     768      23       1       2    2011        5.4600000        3.5067360
     769       0       2       2    2011        5.4600000        3.4858000
     770       1       2       2    2011        5.5250000        3.4650850
     771       2       2       2    2011        5.7200000        3.4445881
     772       3       2       2    2011        5.7200000        3.4243064
     773       4       2       2    2011        5.7200000        3.4042371
     774       5       2       2    2011        5.7200000        3.3843774
     775       6       2       2    2011        5.4600000        3.3647246
     776       7       2       2    2011        5.4600000        3.3452761
     777       8       2       2    2011        5.4600000        3.3260292
     778       9       2       2    2011        5.4600000        3.3069813
     779      10       2       2    2011        5.3300000        3.2881298
     780      11       2       2    2011        5.3300000        3.2694723
     781      12       2       2    2011        5.2000000        3.2510062
     782      13       2       2    2011        5.2000000        3.2327291
     783      14       2       2    2011        5.2000000        3.2146386
     784      15       2       2    2011        5.2000000        3.1967323
     785      16       2       2    2011        5.2000000        3.1790079
     786      17       2       2    2011        5.2000000        3.1614631
     787      18       2       2    2011        5.2000000        3.1440956
     788      19       2       2    2011        5.2000000        3.1269033
     789      20       2       2    2011        5.2000000        3.1098838
     790      21       2       2    2011        5.2000000        3.0930351
     791      22       2       2    2011        5.2000000        3.0763550
     792      23       2       2    2011        5.2000000        3.0598414
     793       0       3       2    2011        5.2000000        3.0434922
     794       1       3       2    2011        5.2000000        3.0273054
     795       2       3       2    2011        5.2000000        3.0112790
     796       3       3       2    2011        5.1400000        2.9954111
     797       4       3       2    2011        4.9600000        2.9796995
     798       5       3       2    2011        4.9600000        2.9641426
     799       6       3       2    2011        4.9600000        2.9487382
     800       7       3       2    2011        4.9600000        2.9334847
     801       8       3       2    2011        4.9600000        2.9183800
     802       9       3       2    2011        4.9600000        2.9034225
     803      10       3       2    2011        4.9600000        2.8886104
     804      11       3       2    2011        4.9600000        2.8739418
     805      12       3       2    2011        4.9600000        2.8594150
     806      13       3       2    2011        4.9600000        2.8450284
     807      14       3       2    2011        4.9600000        2.8307803
     808      15       3       2    2011        4.7800000        2.8168518
     809      16       3       2    2011        4.7200000        2.8033679
     810      17       3       2    2011        4.7200000        2.7905617
     811      18       3       2    2011        4.7200000        2.7789522
     812      19       3       2    2011        4.7200000        2.7692479
     813      20       3       2    2011        4.7200000        2.7623893
     814      21       3       2    2011        4.7200000        2.7596521
     815      22       3       2    2011        4.7200000        2.7624842
     816      23       3       2    2011        4.7200000        2.7723888
     817       0       4       2    2011        4.7200000        2.7909130
     818       1       4       2    2011        4.7200000        2.8196034
     819       2       4       2    2011        4.7200000        2.8596018
     820       3       4       2    2011        4.7200000        2.9117301
     821       4       4       2    2011        4.7200000        2.9744324
     822       5       4       2    2011        4.7200000        3.0409041
     823       6       4       2    2011        4.7200000        3.1165215
     824       7       4       2    2011        4.7200000        3.2021607
     825       8       4       2    2011        4.7200000        3.2969021
     826       9       4       2    2011        4.7200000        3.3963378
     827      10       4       2    2011        4.7200000        3.4919595
     828      11       4       2    2011        4.7200000        3.5817296
     829      12       4       2    2011        4.7200000        3.6665573
     830      13       4       2    2011        4.7200000        3.7492074
     831      14       4       2    2011        4.7200000        3.8323908
     832      15       4       2    2011        4.7200000        3.9149970
     833      16       4       2    2011        4.7200000        3.9944260
     834      17       4       2    2011        4.7200000        4.0679718
     835      18       4       2    2011        4.7200000        4.1346056
     836      19       4       2    2011        4.7200000        4.1941679
     837      20       4       2    2011        4.8400000        4.2453278
     838      21       4       2    2011        4.9600000        4.2860374
     839      22       4       2    2011        4.9600000        4.3147348
     840      23       4       2    2011        4.9600000        4.3315989
     841       0       5       2    2011        5.0200000        4.3381686
     842       1       5       2    2011        5.2000000        4.3363859
     843       2       5       2    2011        5.2000000        4.3280441
     844       3       5       2    2011        5.2000000        4.3145622
     845       4       5       2    2011        5.2000000        4.2970031
     846       5       5       2    2011        5.2000000        4.2762368
     847       6       5       2    2011        5.2650000        4.2530840
     848       7       5       2    2011        5.4600000        4.2283294
     849       8       5       2    2011        5.4600000        4.2026211
     850       9       5       2    2011        5.4600000        4.1763870
     851      10       5       2    2011        5.4600000        4.1498628
     852      11       5       2    2011        5.4600000        4.1231690
     853      12       5       2    2011        5.4600000        4.0963766
     854      13       5       2    2011        5.4600000        4.0695456
     855      14       5       2    2011        5.4600000        4.0427394
     856      15       5       2    2011        5.4600000        4.0160229
     857      16       5       2    2011        5.2000000        3.9894557
     858      17       5       2    2011        5.5900000        3.9630862
     859      18       5       2    2011        5.7200000        3.9369493
     860      19       5       2    2011        5.7200000        3.9110676
     861      20       5       2    2011        5.7200000        3.8854538
     862      21       5       2    2011        5.7200000        3.8601140
     863      22       5       2    2011        5.7200000        3.8350498
     864      23       5       2    2011        5.7200000        3.8102605
     865       0       6       2    2011        5.7200000        3.7857438
     866       1       6       2    2011        5.7200000        3.7614967
     867       2       6       2    2011        5.7200000        3.7375158
     868       3       6       2    2011        5.7200000        3.7137978
     869       4       6       2    2011        5.7200000        3.6903391
     870       5       6       2    2011        5.7200000        3.6671363
     871       6       6       2    2011        5.7200000        3.6441858
     872       7       6       2    2011        5.7200000        3.6214843
     873       8       6       2    2011        5.7200000        3.5990284
     874       9       6       2    2011        5.7200000        3.5768148
     875      10       6       2    2011        5.7200000        3.5548403
     876      11       6       2    2011        5.7200000        3.5331016
     877      12       6       2    2011        5.7200000        3.5115956
     878      13       6       2    2011        5.7200000        3.4903193
     879      14       6       2    2011        5.7200000        3.4692694
     880      15       6       2    2011        5.7200000        3.4484432
     881      16       6       2    2011        5.7200000        3.4278375
     882      17       6       2    2011        5.7200000        3.4074495
     883      18       6       2    2011        5.7200000        3.3872763
     884      19       6       2    2011        5.7200000        3.3673152
     885      20       6       2    2011        5.5900000        3.3475632
     886      21       6       2    2011        5.5900000        3.3280178
     887      22       6       2    2011        5.4600000        3.3086762
     888      23       6       2    2011        5.5250000        3.2895357
     889       0       7       2    2011        5.4600000        3.2705938
     890       1       7       2    2011        5.4600000        3.2518479
     891       2       7       2    2011        5.4600000        3.2332955
     892       3       7       2    2011        5.4600000        3.2149340
     893       4       7       2    2011        5.4600000        3.1967610
     894       5       7       2    2011        5.4600000        3.1787742
     895       6       7       2    2011        5.4600000        3.1609711
     896       7       7       2    2011        5.4600000        3.1433495
     897       8       7       2    2011        5.4600000        3.1259069
     898       9       7       2    2011        5.4600000        3.1086411
     899      10       7       2    2011        5.4600000        3.0915500
     900      11       7       2    2011        5.4600000        3.0746312
     901      12       7       2    2011        5.4600000        3.0578827
     902      13       7       2    2011        5.3300000        3.0413022
     903      14       7       2    2011        5.4600000        3.0248878
     904      15       7       2    2011        6.0000000        3.0086372
     905      16       7       2    2011        5.9300000        2.9925486
     906      17       7       2    2011        5.8600000        2.9766198
     907      18       7       2    2011        5.7900000        2.9608489
     908      19       7       2    2011        5.8600000        2.9452339
     909      20       7       2    2011        5.7200000        2.9297729
     910      21       7       2    2011        5.7200000        2.9144640
     911      22       7       2    2011        5.7200000        2.8993053
     912      23       7       2    2011        5.7200000        2.8842951
     913       0       8       2    2011        5.6550000        2.8694315
     914       1       8       2    2011        5.4600000        2.8547126
     915       2       8       2    2011        5.4600000        2.8401368
     916       3       8       2    2011        5.4600000        2.8257029
     917       4       8       2    2011        5.4600000        2.8114896
     918       5       8       2    2011        5.6600000        2.7978342
     919       6       8       2    2011        5.7900000        2.7843656
     920       7       8       2    2011        5.7200000        2.7707500
     921       8       8       2    2011        5.7200000        2.7570852
     922       9       8       2    2011        5.7200000        2.7434842
     923      10       8       2    2011        5.7200000        2.7299985
     924      11       8       2    2011        5.7200000        2.7166461
     925      12       8       2    2011        5.7200000        2.7034295
     926      13       8       2    2011        5.5900000        2.6903429
     927      14       8       2    2011        5.4600000        2.6773777
     928      15       8       2    2011        5.4600000        2.6645271
     929      16       8       2    2011        5.4600000        2.6517879
     930      17       8       2    2011        5.4600000        2.6391597
     931      18       8       2    2011        5.4600000        2.6266435
     932      19       8       2    2011        5.4600000        2.6142401
     933      20       8       2    2011        5.3950000        2.6019498
     934      21       8       2    2011        5.2000000        2.5897725
     935      22       8       2    2011        5.2000000        2.5777074
     936      23       8       2    2011        5.2000000        2.5657536
     937       0       9       2    2011        5.2000000        2.5539099
     938       1       9       2    2011        5.2000000        2.5421752
     939       2       9       2    2011        5.0800000        2.5305482
     940       3       9       2    2011        4.9600000        2.5190276
     941       4       9       2    2011        4.9600000        2.5076123
     942       5       9       2    2011        4.7800000        2.4963011
     943       6       9       2    2011        4.7200000        2.4850928
     944       7       9       2    2011        4.7200000        2.4739861
     945       8       9       2    2011        4.7200000        2.4629800
     946       9       9       2    2011        4.7200000        2.4520733
     947      10       9       2    2011        4.7200000        2.4412648
     948      11       9       2    2011        4.7200000        2.4305535
     949      12       9       2    2011        5.0200000        2.4199383
     950      13       9       2    2011        4.9600000        2.4094181
     951      14       9       2    2011        4.9600000        2.3989917
     952      15       9       2    2011        4.9600000        2.3886583
     953      16       9       2    2011        4.9600000        2.3784166
     954      17       9       2    2011        4.7200000        2.3682658
     955      18       9       2    2011        4.7800000        2.3582047
     956      19       9       2    2011        4.9000000        2.3482324
     957      20       9       2    2011        4.7200000        2.3383479
     958      21       9       2    2011        4.7200000        2.3285503
     959      22       9       2    2011        4.7200000        2.3188385
     960      23       9       2    2011        4.7200000        2.3092116
     961       0      10       2    2011        4.7800000        2.2996688
     962       1      10       2    2011        4.7200000        2.2902090
     963       2      10       2    2011        4.7200000        2.2808313
     964       3      10       2    2011        4.7200000        2.2715349
     965       4      10       2    2011        4.7200000        2.2623189
     966       5      10       2    2011        4.7200000        2.2531823
     967       6      10       2    2011        4.7200000        2.2441244
     968       7      10       2    2011        4.7200000        2.2351443
     969       8      10       2    2011        4.7200000        2.2262411
     970       9      10       2    2011        4.7200000        2.2174140
     971      10      10       2    2011        4.7200000        2.2086621
     972      11      10       2    2011        4.7200000        2.1999848
     973      12      10       2    2011        4.7200000        2.1913811
     974      13      10       2    2011        4.7200000        2.1828503
     975      14      10       2    2011        4.7200000        2.1743916
     976      15      10       2    2011        4.7200000        2.1660043
     977      16      10       2    2011        4.7200000        2.1576875
     978      17      10       2    2011        4.7200000        2.1494405
     979      18      10       2    2011        4.7200000        2.1412627
     980      19      10       2    2011        4.7200000        2.1331546
     981      20      10       2    2011        4.6600000        2.1251243
     982      21      10       2    2011        4.4800000        2.1176494
     983      22      10       2    2011        4.4800000        2.1137378
     984      23      10       2    2011        4.4800000        2.1156072
     985       0      11       2    2011        4.4800000        2.1241986
     986       1      11       2    2011        4.4800000        2.1611644
     987       2      11       2    2011        4.4800000        2.2607418
     988       3      11       2    2011        4.4800000        2.4826406
     989       4      11       2    2011        4.4800000        2.8444489
     990       5      11       2    2011        4.6000000        3.2631528
     991       6      11       2    2011        4.7200000        3.7105198
     992       7      11       2    2011        4.7200000        4.2575681
     993       8      11       2    2011        4.7200000        4.9356747
     994       9      11       2    2011        4.9000000        5.6868226
     995      10      11       2    2011        4.9600000        6.4495801
     996      11      11       2    2011        5.1400000        7.1896442
     997      12      11       2    2011        5.4600000        7.8806795
     998      13      11       2    2011        5.5900000        8.5123534
     999      14      11       2    2011        5.7200000        9.1451594
    1000      15      11       2    2011        5.7200000        9.7219975
    1001      16      11       2    2011        6.0000000       10.1594994
    1002      17      11       2    2011        6.2100000       10.4631411
    1003      18      11       2    2011        6.4980000       10.6707368
    1004      19      11       2    2011        6.8600000       10.8045191
    1005      20      11       2    2011        7.2480000       10.8811793
    1006      21      11       2    2011        7.4800000       10.9093450
    1007      22      11       2    2011        7.8000000       10.8938396
    1008      23      11       2    2011        7.6400000       10.9028252
    1009       0      12       2    2011        7.8000000       10.9674714
    1010       1      12       2    2011        7.8800000       11.0563798
    1011       2      12       2    2011        7.9600000       11.1354401
    1012       3      12       2    2011        8.0400000       11.2067261
    1013       4      12       2    2011        8.0400000       11.2762570
    1014       5      12       2    2011        8.1200000       11.3419253
    1015       6      12       2    2011        8.1200000       11.3972548
    1016       7      12       2    2011        8.1200000       11.4257918
    1017       8      12       2    2011        8.1200000       11.4187348
    1018       9      12       2    2011        8.1200000       11.3765648
    1019      10      12       2    2011        8.2850000       11.3051579
    1020      11      12       2    2011        8.4500000       11.2122765
    1021      12      12       2    2011        8.4500000       11.1054439
    1022      13      12       2    2011        8.4500000       10.9906995
    1023      14      12       2    2011        8.4500000       10.8722460
    1024      15      12       2    2011        8.3670000       10.7526943
    1025      16      12       2    2011        8.1200000       10.6335223
    1026      17      12       2    2011        8.1200000       10.5155017
    1027      18      12       2    2011        7.9600000       10.3990046
    1028      19      12       2    2011        7.8800000       10.2841931
    1029      20      12       2    2011        7.8000000       10.1711249
    1030      21      12       2    2011        7.8000000       10.0598083
    1031      22      12       2    2011        7.8000000        9.9662542
    1032      23      12       2    2011        7.8000000       10.0010697
    1033       0      13       2    2011        7.8000000       10.1856819
    1034       1      13       2    2011        7.8000000       10.4393004
    1035       2      13       2    2011        7.8000000       10.6968419
    1036       3      13       2    2011        7.8000000       10.9256271
    1037       4      13       2    2011        7.8000000       11.1315646
    1038       5      13       2    2011        7.9600000       11.3354298
    1039       6      13       2    2011        8.1200000       11.5403462
    1040       7      13       2    2011        8.1200000       11.7256587
    1041       8      13       2    2011        8.1200000       11.8636020
    1042       9      13       2    2011        8.1200000       11.9370328
    1043      10      13       2    2011        8.1200000       11.9453525
    1044      11      13       2    2011        8.1200000       11.8999602
    1045      12      13       2    2011        8.3670000       11.8165511
    1046      13      13       2    2011        8.4500000       11.7094753
    1047      14      13       2    2011        8.4500000       11.5893826
    1048      15      13       2    2011        8.4500000       11.4631562
    1049      16      13       2    2011        8.4500000       11.3348123
    1050      17      13       2    2011        8.4500000       11.2065094
    1051      18      13       2    2011        8.4500000       11.0793284
    1052      19      13       2    2011        8.4500000       10.9537733
    1053      20      13       2    2011        8.4500000       10.8300579
    1054      21      13       2    2011        8.4500000       10.7082571
    1055      22      13       2    2011        8.4500000       10.5883824
    1056      23      13       2    2011        8.4500000       10.4704169
    1057       0      14       2    2011        8.4500000       10.3543319
    1058       1      14       2    2011        8.4500000       10.2400940
    1059       2      14       2    2011        8.4500000       10.1276680
    1060       3      14       2    2011        8.3670000       10.0170190
    1061       4      14       2    2011        8.2020000        9.9081121
    1062       5      14       2    2011        8.1200000        9.8009132
    1063       6      14       2    2011        8.1200000        9.6953888
    1064       7      14       2    2011        8.1200000        9.5915063
    1065       8      14       2    2011        8.1200000        9.4892338
    1066       9      14       2    2011        8.1200000        9.3885401
    1067      10      14       2    2011        8.1200000        9.2893947
    1068      11      14       2    2011        8.1200000        9.1917679
    1069      12      14       2    2011        8.1200000        9.0956307
    1070      13      14       2    2011        8.1200000        9.0009577
    1071      14      14       2    2011        8.1200000        8.9078121
    1072      15      14       2    2011        8.1200000        8.8165413
    1073      16      14       2    2011        7.8800000        8.7268559
    1074      17      14       2    2011        8.0400000        8.6382373
    1075      18      14       2    2011        8.1200000        8.5521258
    1076      19      14       2    2011        8.1200000        8.5189975
    1077      20      14       2    2011        7.8800000        8.5848071
    1078      21      14       2    2011        7.8800000        8.8017657
    1079      22      14       2    2011        7.9600000        9.1975740
    1080      23      14       2    2011        8.0400000        9.7537788
    1081       0      15       2    2011        8.1200000       10.3721722
    1082       1      15       2    2011        8.1200000       10.9535681
    1083       2      15       2    2011        8.2020000       11.4738700
    1084       3      15       2    2011        8.4500000       11.9514404
    1085       4      15       2    2011        8.4500000       12.3924078
    1086       5      15       2    2011        8.4500000       12.7778171
    1087       6      15       2    2011        8.4500000       13.0786951
    1088       7      15       2    2011        8.7900000       13.2754288
    1089       8      15       2    2011        8.7900000       13.3674327
    1090       9      15       2    2011        8.9600000       13.3704844
    1091      10      15       2    2011        9.3850000       13.3078802
    1092      11      15       2    2011        9.8300000       13.2023410
    1093      12      15       2    2011        9.8300000       13.0717168
    1094      13      15       2    2011       10.1070000       12.9281275
    1095      14      15       2    2011       10.0150000       12.7790144
    1096      15      15       2    2011       10.1070000       12.6328195
    1097      16      15       2    2011       10.0150000       12.5192595
    1098      17      15       2    2011        9.8300000       12.4593183
    1099      18      15       2    2011        9.8300000       12.4203880
    1100      19      15       2    2011       10.2000000       12.3837224
    1101      20      15       2    2011       10.0150000       12.3493661
    1102      21      15       2    2011        9.8300000       12.3210126
    1103      22      15       2    2011        9.8300000       12.2942813
    1104      23      15       2    2011        9.8300000       12.2584581
    1105       0      16       2    2011        9.8300000       12.2040219
    1106       1      16       2    2011        9.8300000       12.1272409
    1107       2      16       2    2011       10.2000000       12.0299788
    1108       3      16       2    2011       10.2000000       11.9171316
    1109       4      16       2    2011       10.2000000       11.7941425
    1110       5      16       2    2011       10.2000000       11.6655764
    1111       6      16       2    2011       10.2000000       11.5346788
    1112       7      16       2    2011       10.2000000       11.4034984
    1113       8      16       2    2011       10.2000000       11.2732096
    1114       9      16       2    2011       10.2000000       11.1444294
    1115      10      16       2    2011       10.2000000       11.0174535
    1116      11      16       2    2011       10.2000000       10.8924063
    1117      12      16       2    2011       10.2000000       10.7693260
    1118      13      16       2    2011       10.2000000       10.6484789
    1119      14      16       2    2011       10.0150000       10.5315582
    1120      15      16       2    2011       10.1070000       10.4238757
    1121      16      16       2    2011        9.8300000       10.3201734
    1122      17      16       2    2011        9.8300000       10.2141260
    1123      18      16       2    2011        9.8300000       10.1067395
    1124      19      16       2    2011        9.8300000        9.9996359
    1125      20      16       2    2011        9.8300000        9.8933796
    1126      21      16       2    2011        9.8300000        9.7880879
    1127      22      16       2    2011        9.8300000        9.6838445
    1128      23      16       2    2011        9.8300000        9.5807676
    1129       0      17       2    2011        9.7400000        9.4789729
    1130       1      17       2    2011        9.5600000        9.3785454
    1131       2      17       2    2011        9.4700000        9.2795354
    1132       3      17       2    2011        9.4700000        9.1819657
    1133       4      17       2    2011        9.4700000        9.0858407
    1134       5      17       2    2011        9.4700000        8.9911528
    1135       6      17       2    2011        9.4700000        8.8978868
    1136       7      17       2    2011        9.4700000        8.8060232
    1137       8      17       2    2011        9.4700000        8.7155397
    1138       9      17       2    2011        9.4700000        8.6264129
    1139      10      17       2    2011        9.3850000        8.5386185
    1140      11      17       2    2011        9.3000000        8.4521324
    1141      12      17       2    2011        9.1300000        8.3669306
    1142      13      17       2    2011        9.1300000        8.2829894
    1143      14      17       2    2011        9.1300000        8.2002857
    1144      15      17       2    2011        9.1300000        8.1187967
    1145      16      17       2    2011        9.1300000        8.0385003
    1146      17      17       2    2011        9.1300000        7.9593746
    1147      18      17       2    2011        9.1300000        7.8813985
    1148      19      17       2    2011        9.1300000        7.8045509
    1149      20      17       2    2011        9.1300000        7.7288117
    1150      21      17       2    2011        9.1300000        7.6541609
    1151      22      17       2    2011        9.1300000        7.5805790
    1152      23      17       2    2011        8.9600000        7.5080468
    1153       0      18       2    2011        8.7900000        7.4365459
    1154       1      18       2    2011        8.7900000        7.3660578
    1155       2      18       2    2011        8.7050000        7.2965648
    1156       3      18       2    2011        8.4500000        7.2280493
    1157       4      18       2    2011        8.4500000        7.1604942
    1158       5      18       2    2011        8.4500000        7.0938828
    1159       6      18       2    2011        8.4500000        7.0281986
    1160       7      18       2    2011        8.4500000        6.9634256
    1161       8      18       2    2011        8.4500000        6.8995481
    1162       9      18       2    2011        8.4500000        6.8365506
    1163      10      18       2    2011        8.1200000        6.7744181
    1164      11      18       2    2011        8.1200000        6.7131357
    1165      12      18       2    2011        8.1200000        6.6526891
    1166      13      18       2    2011        8.1200000        6.5930641
    1167      14      18       2    2011        8.1200000        6.5342467
    1168      15      18       2    2011        8.1200000        6.4762233
    1169      16      18       2    2011        8.1200000        6.4189807
    1170      17      18       2    2011        7.9600000        6.3625058
    1171      18      18       2    2011        7.9600000        6.3067857
    1172      19      18       2    2011        7.8000000        6.2518080
    1173      20      18       2    2011        7.8000000        6.1975604
    1174      21      18       2    2011        7.8000000        6.1440307
    1175      22      18       2    2011        7.8000000        6.0912072
    1176      23      18       2    2011        7.8000000        6.0390784
    1177       0      19       2    2011        7.8000000        5.9876328
    1178       1      19       2    2011        7.8000000        5.9368593
    1179       2      19       2    2011        7.5600000        5.8867471
    1180       3      19       2    2011        7.4800000        5.8372855
    1181       4      19       2    2011        7.4800000        5.7884639
    1182       5      19       2    2011        7.4800000        5.7402721
    1183       6      19       2    2011        7.4800000        5.6927000
    1184       7      19       2    2011        7.4800000        5.6457376
    1185       8      19       2    2011        7.4800000        5.5993754
    1186       9      19       2    2011        7.2480000        5.5536037
    1187      10      19       2    2011        7.4800000        5.5084133
    1188      11      19       2    2011        7.4800000        5.4637949
    1189      12      19       2    2011        7.1700000        5.4197396
    1190      13      19       2    2011        7.2480000        5.3762386
    1191      14      19       2    2011        7.1700000        5.3332832
    1192      15      19       2    2011        7.1700000        5.2908650
    1193      16      19       2    2011        7.1700000        5.2489755
    1194      17      19       2    2011        7.1700000        5.2076066
    1195      18      19       2    2011        7.1700000        5.1667503
    1196      19      19       2    2011        7.1700000        5.1263988
    1197      20      19       2    2011        7.0150000        5.0865442
    1198      21      19       2    2011        6.9380000        5.0471789
    1199      22      19       2    2011        6.8600000        5.0082956
    1200      23      19       2    2011        6.8600000        4.9698869
    1201       0      20       2    2011        6.8600000        4.9319457
    1202       1      20       2    2011        6.8600000        4.8944657
    1203       2      20       2    2011        6.8600000        4.8574467
    1204       3      20       2    2011        6.8600000        4.8209124
    1205       4      20       2    2011        6.8600000        4.7849403
    1206       5      20       2    2011        6.8600000        4.7496590
    1207       6      20       2    2011        6.8600000        4.7151748
    1208       7      20       2    2011        6.8600000        4.6814758
    1209       8      20       2    2011        6.7880000        4.6484084
    1210       9      20       2    2011        6.5700000        4.6158677
    1211      10      20       2    2011        6.8600000        4.5879707
    1212      11      20       2    2011        6.8600000        4.5717865
    1213      12      20       2    2011        6.8600000        4.5607726
    1214      13      20       2    2011        6.7880000        4.5483577
    1215      14      20       2    2011        6.8600000        4.5339423
    1216      15      20       2    2011        6.7880000        4.5194258
    1217      16      20       2    2011        6.5700000        4.5049214
    1218      17      20       2    2011        6.5700000        4.4900571
    1219      18      20       2    2011        6.5700000        4.4765563
    1220      19      20       2    2011        6.5700000        4.4678227
    1221      20      20       2    2011        6.5700000        4.4667667
    1222      21      20       2    2011        6.5700000        4.4736848
    1223      22      20       2    2011        6.5700000        4.4856216
    1224      23      20       2    2011        6.5700000        4.4972517
    1225       0      21       2    2011        6.5700000        4.5032615
    1226       1      21       2    2011        6.5700000        4.5008006
    1227       2      21       2    2011        6.2800000        4.4896799
    1228       3      21       2    2011        6.3530000        4.4713163
    1229       4      21       2    2011        6.2800000        4.4477142
    1230       5      21       2    2011        6.2800000        4.4208287
    1231       6      21       2    2011        6.2800000        4.3922271
    1232       7      21       2    2011        6.2800000        4.3629407
    1233       8      21       2    2011        6.2800000        4.3334923
    1234       9      21       2    2011        6.2800000        4.3040614
    1235      10      21       2    2011        6.2100000        4.2746780
    1236      11      21       2    2011        6.0000000        4.2453513
    1237      12      21       2    2011        6.0000000        4.2161155
    1238      13      21       2    2011        6.0000000        4.1870251
    1239      14      21       2    2011        6.0000000        4.1581370
    1240      15      21       2    2011        6.0000000        4.1294973
    1241      16      21       2    2011        6.0000000        4.1011378
    1242      17      21       2    2011        6.0000000        4.0730766
    1243      18      21       2    2011        6.0000000        4.0453228
    1244      19      21       2    2011        5.7900000        4.0178790
    1245      20      21       2    2011        5.9300000        3.9907445
    1246      21      21       2    2011        5.7200000        3.9639168
    1247      22      21       2    2011        5.7200000        3.9373924
    1248      23      21       2    2011        5.7200000        3.9111674
    1249       0      22       2    2011        5.7200000        3.8852377
    1250       1      22       2    2011        5.8600000        3.8595994
    1251       2      22       2    2011        5.7200000        3.8342482
    1252       3      22       2    2011        5.7200000        3.8091802
    1253       4      22       2    2011        5.7200000        3.7843915
    1254       5      22       2    2011        5.7200000        3.7598782
    1255       6      22       2    2011        5.7200000        3.7356364
    1256       7      22       2    2011        5.7200000        3.7116624
    1257       8      22       2    2011        5.7200000        3.6879525
    1258       9      22       2    2011        5.5250000        3.6645031
    1259      10      22       2    2011        5.4600000        3.6413105
    1260      11      22       2    2011        5.4600000        3.6183713
    1261      12      22       2    2011        5.4600000        3.5956820
    1262      13      22       2    2011        5.4600000        3.5732392
    1263      14      22       2    2011        5.4600000        3.5510396
    1264      15      22       2    2011        5.4600000        3.5290798
    1265      16      22       2    2011        5.4600000        3.5073567
    1266      17      22       2    2011        5.4600000        3.4858670
    1267      18      22       2    2011        5.4600000        3.4646076
    1268      19      22       2    2011        5.4600000        3.4435754
    1269      20      22       2    2011        5.3950000        3.4227674
    1270      21      22       2    2011        5.2000000        3.4021806
    1271      22      22       2    2011        5.2000000        3.3818121
    1272      23      22       2    2011        5.2000000        3.3616589
    1273       0      23       2    2011        5.2000000        3.3417182
    1274       1      23       2    2011        5.2000000        3.3219873
    1275       2      23       2    2011        5.2000000        3.3024634
    1276       3      23       2    2011        5.2000000        3.2831437
    1277       4      23       2    2011        5.2000000        3.2640255
    1278       5      23       2    2011        4.9600000        3.2451064
    1279       6      23       2    2011        4.9600000        3.2263836
    1280       7      23       2    2011        4.7800000        3.2078546
    1281       8      23       2    2011        4.7200000        3.1895169
    1282       9      23       2    2011        4.5400000        3.1713681
    1283      10      23       2    2011        4.4800000        3.1534057
    1284      11      23       2    2011        4.4800000        3.1356273
    1285      12      23       2    2011        4.4800000        3.1180305
    1286      13      23       2    2011        4.6000000        3.1006132
    1287      14      23       2    2011        4.7200000        3.0833728
    1288      15      23       2    2011        4.7200000        3.0663073
    1289      16      23       2    2011        4.7200000        3.0494143
    1290      17      23       2    2011        4.6600000        3.0326918
    1291      18      23       2    2011        4.4800000        3.0161375
    1292      19      23       2    2011        4.6600000        2.9997494
    1293      20      23       2    2011        4.7200000        2.9835253
    1294      21      23       2    2011        4.9000000        2.9674632
    1295      22      23       2    2011        4.9600000        2.9515612
    1296      23      23       2    2011        5.2000000        2.9358170
    1297       0      24       2    2011        5.2000000        2.9202290
    1298       1      24       2    2011        5.2000000        2.9047950
    1299       2      24       2    2011        5.2000000        2.8895131
    1300       3      24       2    2011        5.2000000        2.8743816
    1301       4      24       2    2011        5.0200000        2.8593986
    1302       5      24       2    2011        4.9600000        2.8445622
    1303       6      24       2    2011        4.9600000        2.8298706
    1304       7      24       2    2011        4.9600000        2.8153221
    1305       8      24       2    2011        4.9600000        2.8009149
    1306       9      24       2    2011        4.9600000        2.7866473
    1307      10      24       2    2011        4.9600000        2.7725177
    1308      11      24       2    2011        4.9600000        2.7585242
    1309      12      24       2    2011        4.7800000        2.7446654
    1310      13      24       2    2011        4.7800000        2.7309396
    1311      14      24       2    2011        4.7200000        2.7173451
    1312      15      24       2    2011        4.9600000        2.7038804
    1313      16      24       2    2011        4.9600000        2.6905440
    1314      17      24       2    2011        4.9600000        2.6773344
    1315      18      24       2    2011        4.9600000        2.6642499
    1316      19      24       2    2011        4.9600000        2.6513209
    1317      20      24       2    2011        4.9600000        2.6386309
    1318      21      24       2    2011        4.9600000        2.6263032
    1319      22      24       2    2011        5.0800000        2.6145253
    1320      23      24       2    2011        5.0800000        2.6035188
    1321       0      25       2    2011        5.1400000        2.5936173
    1322       1      25       2    2011        5.0800000        2.5852942
    1323       2      25       2    2011        5.2000000        2.5791806
    1324       3      25       2    2011        5.2000000        2.5762853
    1325       4      25       2    2011        5.2000000        2.5779767
    1326       5      25       2    2011        5.2000000        2.5858023
    1327       6      25       2    2011        5.2000000        2.6014287
    1328       7      25       2    2011        5.1400000        2.6265173
    1329       8      25       2    2011        5.1400000        2.6626738
    1330       9      25       2    2011        5.2000000        2.7115837
    1331      10      25       2    2011        5.2000000        2.7751003
    1332      11      25       2    2011        5.2000000        2.8550879
    1333      12      25       2    2011        5.1400000        2.9532100
    1334      13      25       2    2011        5.1400000        3.0697535
    1335      14      25       2    2011        5.0800000        3.2035467
    1336      15      25       2    2011        5.2000000        3.3478279
    1337      16      25       2    2011        5.1400000        3.5035306
    1338      17      25       2    2011        4.9600000        3.6702348
    1339      18      25       2    2011        5.2000000        3.8480607
    1340      19      25       2    2011        5.1400000        4.0333668
    1341      20      25       2    2011        5.1400000        4.2157270
    1342      21      25       2    2011        4.9600000        4.3829064
    1343      22      25       2    2011        4.9600000        4.5296435
    1344      23      25       2    2011        4.9600000        4.6560409
    1345       0      26       2    2011        4.9600000        4.7646760
    1346       1      26       2    2011        4.9600000        4.8570983
    1347       2      26       2    2011        4.9600000        4.9344720
    1348       3      26       2    2011        4.9600000        4.9959753
    1349       4      26       2    2011        4.9600000        5.0387591
    1350       5      26       2    2011        4.9600000        5.0619659
    1351       6      26       2    2011        4.9600000        5.0683191
    1352       7      26       2    2011        4.9600000        5.0611178
    1353       8      26       2    2011        4.9600000        5.0424070
    1354       9      26       2    2011        4.9600000        5.0143327
    1355      10      26       2    2011        4.9600000        4.9799325
    1356      11      26       2    2011        4.9600000        4.9422476
    1357      12      26       2    2011        5.0800000        4.9034191
    1358      13      26       2    2011        5.1400000        4.8646010
    1359      14      26       2    2011        5.1400000        4.8262657
    1360      15      26       2    2011        5.2000000        4.7885308
    1361      16      26       2    2011        5.1400000        4.8299922
    1362      17      26       2    2011        5.2000000        4.9980354
    1363      18      26       2    2011        5.2000000        5.2630680
    1364      19      26       2    2011        5.2000000        5.5407158
    1365      20      26       2    2011        5.2000000        5.7836826
    1366      21      26       2    2011        5.4600000        6.0145028
    1367      22      26       2    2011        5.4600000        6.2618889
    1368      23      26       2    2011        5.4600000        6.5246247
    1369       0      27       2    2011        5.4600000        6.7742058
    1370       1      27       2    2011        5.6550000        6.9781306
    1371       2      27       2    2011        5.5900000        7.1505162
    1372       3      27       2    2011        5.7200000        7.3095482
    1373       4      27       2    2011        5.7200000        7.4573282
    1374       5      27       2    2011        5.7200000        7.5928130
    1375       6      27       2    2011        5.7900000        7.7346387
    1376       7      27       2    2011        6.0000000        7.9369177
    1377       8      27       2    2011        6.0000000        8.1750149
    1378       9      27       2    2011        6.2800000        8.3741252
    1379      10      27       2    2011        6.2800000        8.5022722
    1380      11      27       2    2011        6.4250000        8.5730210
    1381      12      27       2    2011        6.5700000        8.6065356
    1382      13      27       2    2011        6.6430000        8.6123329
    1383      14      27       2    2011        6.8600000        8.5974861
    1384      15      27       2    2011        6.8600000        8.5663288
    1385      16      27       2    2011        6.8600000        8.5212041
    1386      17      27       2    2011        6.8600000        8.4640417
    1387      18      27       2    2011        6.8600000        8.3971962
    1388      19      27       2    2011        6.8600000        8.3233445
    1389      20      27       2    2011        6.8600000        8.2450480
    1390      21      27       2    2011        6.8600000        8.1644017
    1391      22      27       2    2011        6.8600000        8.0829050
    1392      23      27       2    2011        6.8600000        8.0015146
    1393       0      28       2    2011        6.8600000        7.9207802
    1394       1      28       2    2011        6.8600000        7.8409878
    1395       2      28       2    2011        6.8600000        7.7622695
    1396       3      28       2    2011        6.8600000        7.6846760
    1397       4      28       2    2011        6.8600000        7.6082175
    1398       5      28       2    2011        6.8600000        7.5328856
    1399       6      28       2    2011        6.4980000        7.4586638
    1400       7      28       2    2011        6.2800000        7.3855330
    1401       8      28       2    2011        6.2800000        7.3134735
    1402       9      28       2    2011        6.2800000        7.2424658
    1403      10      28       2    2011        6.2800000        7.1724909
    1404      11      28       2    2011        6.2800000        7.1035304
    1405      12      28       2    2011        6.2800000        7.0355660
    1406      13      28       2    2011        6.2800000        6.9685799
    1407      14      28       2    2011        6.0700000        6.9025546
    1408      15      28       2    2011        6.0000000        6.8374728
    1409      16      28       2    2011        6.0000000        6.7733178
    1410      17      28       2    2011        6.0000000        6.7100730
    1411      18      28       2    2011        6.0000000        6.6477222
    1412      19      28       2    2011        6.0000000        6.5862497
    1413      20      28       2    2011        6.0000000        6.5256399
    1414      21      28       2    2011        6.0000000        6.4658778
    1415      22      28       2    2011        6.0000000        6.4069484
    1416      23      28       2    2011        6.0000000        6.3488373
    1417       0       1       3    2011        6.0000000        6.2915302
    1418       1       1       3    2011        6.0000000        6.2350133
    1419       2       1       3    2011        5.9300000        6.1792728
    1420       3       1       3    2011        5.7200000        6.1242955
    1421       4       1       3    2011        5.7900000        6.0700683
    1422       5       1       3    2011        5.7200000        6.0165784
    1423       6       1       3    2011        5.7200000        5.9638133
    1424       7       1       3    2011        5.7200000        5.9117607
    1425       8       1       3    2011        5.7200000        5.8604085
    1426       9       1       3    2011        5.7200000        5.8097450
    1427      10       1       3    2011        5.7200000        5.7597587
    1428      11       1       3    2011        5.7200000        5.7104382
    1429      12       1       3    2011        5.7200000        5.6617724
    1430      13       1       3    2011        5.7200000        5.6137505
    1431      14       1       3    2011        5.7200000        5.5663619
    1432      15       1       3    2011        5.7200000        5.5195961
    1433      16       1       3    2011        5.7200000        5.4734429
    1434      17       1       3    2011        5.6550000        5.4278923
    1435      18       1       3    2011        5.5250000        5.3829344
    1436      19       1       3    2011        5.5900000        5.3385596
    1437      20       1       3    2011        5.4600000        5.2947585
    1438      21       1       3    2011        5.4600000        5.2515219
    1439      22       1       3    2011        5.4600000        5.2088405
    1440      23       1       3    2011        5.4600000        5.1667056
    1441       0       2       3    2011        5.4600000        5.1251084
    1442       1       2       3    2011        5.4600000        5.0840403
    1443       2       2       3    2011        5.4600000        5.0434930
    1444       3       2       3    2011        5.4600000        5.0034581
    1445       4       2       3    2011        5.4600000        4.9639277
    1446       5       2       3    2011        5.4600000        4.9248937
    1447       6       2       3    2011        5.4600000        4.8863484
    1448       7       2       3    2011        5.4600000        4.8482842
    1449       8       2       3    2011        5.4600000        4.8106936
    1450       9       2       3    2011        5.4600000        4.7735692
    1451      10       2       3    2011        5.4600000        4.7369038
    1452      11       2       3    2011        5.4600000        4.7006903
    1453      12       2       3    2011        5.4600000        4.6649218
    1454      13       2       3    2011        5.4600000        4.6295915
    1455      14       2       3    2011        5.3950000        4.5946926
    1456      15       2       3    2011        5.4600000        4.5602186
    1457      16       2       3    2011        5.3950000        4.5261631
    1458      17       2       3    2011        5.2000000        4.4925197
    1459      18       2       3    2011        5.2650000        4.4592822
    1460      19       2       3    2011        5.3300000        4.4264444
    1461      20       2       3    2011        5.2000000        4.3940004
    1462      21       2       3    2011        5.2000000        4.3619444
    1463      22       2       3    2011        5.2000000        4.3302704
    1464      23       2       3    2011        5.2000000        4.2989729
    1465       0       3       3    2011        5.2000000        4.2680462
    1466       1       3       3    2011        5.2000000        4.2374849
    1467       2       3       3    2011        5.2000000        4.2072836
    1468       3       3       3    2011        5.2000000        4.1774370
    1469       4       3       3    2011        5.2000000        4.1479399
    1470       5       3       3    2011        5.2000000        4.1187873
    1471       6       3       3    2011        5.2000000        4.0899740
    1472       7       3       3    2011        5.2000000        4.0614952
    1473       8       3       3    2011        5.2000000        4.0333460
    1474       9       3       3    2011        5.2000000        4.0055217
    1475      10       3       3    2011        5.2000000        3.9780176
    1476      11       3       3    2011        5.2000000        3.9508291
    1477      12       3       3    2011        5.2000000        3.9239517
    1478      13       3       3    2011        5.2000000        3.8973810
    1479      14       3       3    2011        5.1400000        3.8711125
    1480      15       3       3    2011        5.0800000        3.8451420
    1481      16       3       3    2011        5.2000000        3.8194654
    1482      17       3       3    2011        4.9600000        3.7940783
    1483      18       3       3    2011        5.0800000        3.7689769
    1484      19       3       3    2011        5.0200000        3.7441570
    1485      20       3       3    2011        4.9600000        3.7196147
    1486      21       3       3    2011        5.0800000        3.6953462
    1487      22       3       3    2011        5.1400000        3.6713477
    1488      23       3       3    2011        4.9600000        3.6476153
    1489       0       4       3    2011        4.9600000        3.6241455
    1490       1       4       3    2011        5.0800000        3.6009345
    1491       2       4       3    2011        4.9600000        3.5779789
    1492       3       4       3    2011        4.9600000        3.5552752
    1493       4       4       3    2011        4.9600000        3.5328198
    1494       5       4       3    2011        4.9600000        3.5106095
    1495       6       4       3    2011        4.9600000        3.4886408
    1496       7       4       3    2011        4.9600000        3.4669105
    1497       8       4       3    2011        4.9600000        3.4454154
    1498       9       4       3    2011        4.9600000        3.4241522
    1499      10       4       3    2011        4.9600000        3.4031180
    1500      11       4       3    2011        4.9600000        3.3823095
    1501      12       4       3    2011        4.9600000        3.3617238
    1502      13       4       3    2011        4.9600000        3.3413579
    1503      14       4       3    2011        4.9600000        3.3212089
    1504      15       4       3    2011        4.9600000        3.3012738
    1505      16       4       3    2011        4.9000000        3.2815499
    1506      17       4       3    2011        4.9600000        3.2620344
    1507      18       4       3    2011        4.7800000        3.2427245
    1508      19       4       3    2011        4.7200000        3.2236175
    1509      20       4       3    2011        4.9000000        3.2047107
    1510      21       4       3    2011        4.8400000        3.1860016
    1511      22       4       3    2011        4.7200000        3.1674875
    1512      23       4       3    2011        4.7200000        3.1491660
    1513       0       5       3    2011        4.7200000        3.1310345
    1514       1       5       3    2011        4.9000000        3.1130905
    1515       2       5       3    2011        4.7200000        3.0953317
    1516       3       5       3    2011        4.8400000        3.0777556
    1517       4       5       3    2011        4.9000000        3.0603599
    1518       5       5       3    2011        4.7200000        3.0431424
    1519       6       5       3    2011        4.7200000        3.0261006
    1520       7       5       3    2011        4.7200000        3.0092324
    1521       8       5       3    2011        4.7200000        2.9925356
    1522       9       5       3    2011        4.7200000        2.9760079
    1523      10       5       3    2011        4.7200000        2.9596474
    1524      11       5       3    2011        4.7200000        2.9434517
    1525      12       5       3    2011        4.7200000        2.9274189
    1526      13       5       3    2011        4.7200000        2.9115470
    1527      14       5       3    2011        4.7200000        2.8958338
    1528      15       5       3    2011        4.7200000        2.8802775
    1529      16       5       3    2011        4.7200000        2.8648760
    1530      17       5       3    2011        4.7200000        2.8496274
    1531      18       5       3    2011        4.7200000        2.8345299
    1532      19       5       3    2011        4.7200000        2.8195815
    1533      20       5       3    2011        4.7200000        2.8047805
    1534      21       5       3    2011        4.7200000        2.7901250
    1535      22       5       3    2011        4.7200000        2.7756132
    1536      23       5       3    2011        4.7200000        2.7612433
    1537       0       6       3    2011        4.7200000        2.7470137
    1538       1       6       3    2011        4.7200000        2.7329225
    1539       2       6       3    2011        4.7200000        2.7189682
    1540       3       6       3    2011        4.7200000        2.7051491
    1541       4       6       3    2011        4.7200000        2.6914634
    1542       5       6       3    2011        4.7200000        2.6779097
    1543       6       6       3    2011        4.7200000        2.6644863
    1544       7       6       3    2011        4.7200000        2.6511916
    1545       8       6       3    2011        4.7200000        2.6380242
    1546       9       6       3    2011        4.7200000        2.6249824
    1547      10       6       3    2011        4.7200000        2.6120647
    1548      11       6       3    2011        4.7200000        2.5992698
    1549      12       6       3    2011        4.7200000        2.5865961
    1550      13       6       3    2011        4.5400000        2.5740422
    1551      14       6       3    2011        4.5400000        2.5616067
    1552      15       6       3    2011        4.5400000        2.5492881
    1553      16       6       3    2011        4.4800000        2.5370852
    1554      17       6       3    2011        4.4800000        2.5249965
    1555      18       6       3    2011        4.4800000        2.5130206
    1556      19       6       3    2011        4.4800000        2.5011564
    1557      20       6       3    2011        4.4800000        2.4894024
    1558      21       6       3    2011        4.4800000        2.4777574
    1559      22       6       3    2011        4.4800000        2.4662201
    1560      23       6       3    2011        4.4800000        2.4547893
    1561       0       7       3    2011        4.4800000        2.4434637
    1562       1       7       3    2011        4.4800000        2.4322422
    1563       2       7       3    2011        4.4800000        2.4211235
    1564       3       7       3    2011        4.4800000        2.4101063
    1565       4       7       3    2011        4.4800000        2.3991897
    1566       5       7       3    2011        4.4800000        2.3883724
    1567       6       7       3    2011        4.4800000        2.3776533
    1568       7       7       3    2011        4.4250000        2.3670312
    1569       8       7       3    2011        4.3150000        2.3565051
    1570       9       7       3    2011        4.2600000        2.3460739
    1571      10       7       3    2011        4.2600000        2.3357364
    1572      11       7       3    2011        4.2600000        2.3254917
    1573      12       7       3    2011        4.2600000        2.3153387
    1574      13       7       3    2011        4.2600000        2.3052763
    1575      14       7       3    2011        4.2600000        2.2953036
    1576      15       7       3    2011        4.2600000        2.2854195
    1577      16       7       3    2011        4.2600000        2.2756231
    1578      17       7       3    2011        4.2600000        2.2659133
    1579      18       7       3    2011        4.2600000        2.2562892
    1580      19       7       3    2011        4.2600000        2.2467499
    1581      20       7       3    2011        4.2050000        2.2372943
    1582      21       7       3    2011        4.2600000        2.2279217
    1583      22       7       3    2011        4.0950000        2.2186310
    1584      23       7       3    2011        4.0400000        2.2094214
    1585       0       8       3    2011        4.0400000        2.2002919
    1586       1       8       3    2011        4.0400000        2.1912417
    1587       2       8       3    2011        4.1500000        2.1822700
    1588       3       8       3    2011        4.2600000        2.1733758
    1589       4       8       3    2011        4.2600000        2.1645583
    1590       5       8       3    2011        4.2600000        2.1558168
    1591       6       8       3    2011        4.2600000        2.1471502
    1592       7       8       3    2011        4.1500000        2.1385580
    1593       8       8       3    2011        4.0400000        2.1300391
    1594       9       8       3    2011        4.0400000        2.1215929
    1595      10       8       3    2011        4.0400000        2.1132186
    1596      11       8       3    2011        4.0400000        2.1049154
    1597      12       8       3    2011        3.9870000        2.0966825
    1598      13       8       3    2011        3.9350000        2.0885192
    1599      14       8       3    2011        3.9350000        2.0804247
    1600      15       8       3    2011        4.0400000        2.0723983
    1601      16       8       3    2011        4.0400000        2.0644393
    1602      17       8       3    2011        4.0400000        2.0565469
    1603      18       8       3    2011        4.0400000        2.0487205
    1604      19       8       3    2011        4.0400000        2.0409594
    1605      20       8       3    2011        4.0400000        2.0332628
    1606      21       8       3    2011        4.0400000        2.0256301
    1607      22       8       3    2011        4.0400000        2.0180606
    1608      23       8       3    2011        4.0400000        2.0105537
    1609       0       9       3    2011        4.0400000        2.0031086
    1610       1       9       3    2011        4.0400000        1.9957249
    1611       2       9       3    2011        4.0400000        1.9884017
    1612       3       9       3    2011        4.2600000        1.9811385
    1613       4       9       3    2011        4.2600000        1.9739346
    1614       5       9       3    2011        4.2600000        1.9667895
    1615       6       9       3    2011        4.2600000        1.9597025
    1616       7       9       3    2011        4.2600000        1.9526731
    1617       8       9       3    2011        4.2600000        1.9457006
    1618       9       9       3    2011        4.2600000        1.9387844
    1619      10       9       3    2011        4.2600000        1.9319240
    1620      11       9       3    2011        4.2600000        1.9251191
    1621      12       9       3    2011        4.2600000        1.9183697
    1622      13       9       3    2011        4.2600000        1.9116764
    1623      14       9       3    2011        4.2600000        1.9050392
    1624      15       9       3    2011        4.2600000        1.8984574
    1625      16       9       3    2011        4.2600000        1.8919292
    1626      17       9       3    2011        4.2600000        1.8854526
    1627      18       9       3    2011        4.2600000        1.8790315
    1628      19       9       3    2011        4.2600000        1.8727063
    1629      20       9       3    2011        4.2600000        1.8665563
    1630      21       9       3    2011        4.2600000        1.8606777
    1631      22       9       3    2011        4.2600000        1.8553647
    1632      23       9       3    2011        4.2600000        1.8507029
    1633       0      10       3    2011        4.2600000        1.8465786
    1634       1      10       3    2011        4.2600000        1.8428286
    1635       2      10       3    2011        4.2600000        1.8391783
    1636       3      10       3    2011        4.2600000        1.8353130
    1637       4      10       3    2011        4.2600000        1.8310215
    1638       5      10       3    2011        4.2600000        1.8262532
    1639       6      10       3    2011        4.2600000        1.8210791
    1640       7      10       3    2011        4.2600000        1.8156195
    1641       8      10       3    2011        4.2600000        1.8099904
    1642       9      10       3    2011        4.2600000        1.8042795
    1643      10      10       3    2011        4.2600000        1.7985439
    1644      11      10       3    2011        4.2600000        1.7928170
    1645      12      10       3    2011        4.2600000        1.7871165
    1646      13      10       3    2011        4.2600000        1.7814514
    1647      14      10       3    2011        4.2600000        1.7758257
    1648      15      10       3    2011        4.2600000        1.7702412
    1649      16      10       3    2011        4.2600000        1.7646984
    1650      17      10       3    2011        4.1500000        1.7591972
    1651      18      10       3    2011        4.2600000        1.7537375
    1652      19      10       3    2011        4.2600000        1.7483189
    1653      20      10       3    2011        4.2050000        1.7429411
    1654      21      10       3    2011        4.0400000        1.7376037
    1655      22      10       3    2011        4.0950000        1.7323064
    1656      23      10       3    2011        4.0400000        1.7270503
    1657       0      11       3    2011        4.0400000        1.7218433
    1658       1      11       3    2011        4.0400000        1.7167087
    1659       2      11       3    2011        4.0400000        1.7118595
    1660       3      11       3    2011        4.0400000        1.7079340
    1661       4      11       3    2011        4.0400000        1.7048585
    1662       5      11       3    2011        4.0950000        1.7024022
    1663       6      11       3    2011        4.0950000        1.7004872
    1664       7      11       3    2011        4.0400000        1.6993191
    1665       8      11       3    2011        4.0400000        1.6992688
    1666       9      11       3    2011        4.0400000        1.7004093
    1667      10      11       3    2011        4.0400000        1.7022294
    1668      11      11       3    2011        4.0400000        1.7038436
    1669      12      11       3    2011        4.0400000        1.7044558
    1670      13      11       3    2011        4.0400000        1.7036719
    1671      14      11       3    2011        4.0400000        1.7015176
    1672      15      11       3    2011        4.0400000        1.6982709
    1673      16      11       3    2011        4.0400000        1.6942770
    1674      17      11       3    2011        4.0400000        1.6898334
    1675      18      11       3    2011        4.0400000        1.6851507
    1676      19      11       3    2011        4.0400000        1.6803595
    1677      20      11       3    2011        4.0400000        1.6755330
    1678      21      11       3    2011        4.0400000        1.6707087
    1679      22      11       3    2011        4.0400000        1.6659049
    1680      23      11       3    2011        4.0400000        1.6611296
    1681       0      12       3    2011        4.0400000        1.6563862
    1682       1      12       3    2011        4.0400000        1.6516761
    1683       2      12       3    2011        4.0400000        1.6469995
    1684       3      12       3    2011        4.0400000        1.6423563
    1685       4      12       3    2011        4.0400000        1.6377464
    1686       5      12       3    2011        4.0400000        1.6331695
    1687       6      12       3    2011        4.0400000        1.6286253
    1688       7      12       3    2011        4.0400000        1.6241135
    1689       8      12       3    2011        4.0400000        1.6196339
    1690       9      12       3    2011        4.0400000        1.6151860
    1691      10      12       3    2011        4.0400000        1.6107696
    1692      11      12       3    2011        4.0400000        1.6063845
    1693      12      12       3    2011        3.9350000        1.6020303
    1694      13      12       3    2011        3.9870000        1.5977067
    1695      14      12       3    2011        4.0400000        1.5934136
    1696      15      12       3    2011        3.8830000        1.5891505
    1697      16      12       3    2011        3.8300000        1.5849173
    1698      17      12       3    2011        3.8300000        1.5807136
    1699      18      12       3    2011        3.8300000        1.5765392
    1700      19      12       3    2011        3.8300000        1.5723939
    1701      20      12       3    2011        3.8300000        1.5682773
    1702      21      12       3    2011        3.8300000        1.5641892
    1703      22      12       3    2011        3.8300000        1.5601293
    1704      23      12       3    2011        3.8300000        1.5560974
    1705       0      13       3    2011        3.8300000        1.5520933
    1706       1      13       3    2011        3.8300000        1.5481166
    1707       2      13       3    2011        3.8300000        1.5441672
    1708       3      13       3    2011        3.8300000        1.5402448
    1709       4      13       3    2011        3.8300000        1.5363495
    1710       5      13       3    2011        3.8830000        1.5324899
    1711       6      13       3    2011        3.8830000        1.5287429
    1712       7      13       3    2011        3.8300000        1.5258058
    1713       8      13       3    2011        3.8300000        1.5257864
    1714       9      13       3    2011        3.8300000        1.5282451
    1715      10      13       3    2011        3.8300000        1.5314617
    1716      11      13       3    2011        3.8300000        1.5342160
    1717      12      13       3    2011        3.8300000        1.5359312
    1718      13      13       3    2011        3.8300000        1.5365062
    1719      14      13       3    2011        3.8300000        1.5360393
    1720      15      13       3    2011        3.8300000        1.5346695
    1721      16      13       3    2011        3.8300000        1.5325461
    1722      17      13       3    2011        3.8300000        1.5298332
    1723      18      13       3    2011        3.8300000        1.5266991
    1724      19      13       3    2011        3.8300000        1.5232940
    1725      20      13       3    2011        3.8300000        1.5197321
    1726      21      13       3    2011        3.8300000        1.5160893
    1727      22      13       3    2011        3.9870000        1.5124104
    1728      23      13       3    2011        3.8300000        1.5087208
    1729       0      14       3    2011        3.8300000        1.5050342
    1730       1      14       3    2011        3.8300000        1.5013592
    1731       2      14       3    2011        3.8300000        1.4977029
    1732       3      14       3    2011        3.8300000        1.4953529
    1733       4      14       3    2011        3.8300000        1.4964828
    1734       5      14       3    2011        3.8300000        1.4996324
    1735       6      14       3    2011        3.8300000        1.5030502
    1736       7      14       3    2011        3.8300000        1.5062604
    1737       8      14       3    2011        3.8300000        1.5105082
    1738       9      14       3    2011        3.8300000        1.5168652
    1739      10      14       3    2011        3.8300000        1.5249920
    1740      11      14       3    2011        3.8300000        1.5334311
    1741      12      14       3    2011        3.8300000        1.5405841
    1742      13      14       3    2011        3.8300000        1.5454494
    1743      14      14       3    2011        3.7300000        1.5477962
    1744      15      14       3    2011        3.2880000        1.5479446
    1745      16      14       3    2011        3.2400000        1.5464475
    1746      17      14       3    2011        3.2400000        1.5438531
    1747      18      14       3    2011        3.2400000        1.5405931
    1748      19      14       3    2011        3.2400000        1.5369631
    1749      20      14       3    2011        3.2400000        1.5331455
    1750      21      14       3    2011        3.2400000        1.5292446
    1751      22      14       3    2011        3.2400000        1.5253165
    1752      23      14       3    2011        3.2400000        1.5213898
    1753       0      15       3    2011        3.2400000        1.5174784
    1754       1      15       3    2011        3.2400000        1.5135889
    1755       2      15       3    2011        3.2400000        1.5097242
    1756       3      15       3    2011        3.2400000        1.5058853
    1757       4      15       3    2011        3.2400000        1.5020728
    1758       5      15       3    2011        3.2400000        1.4982866
    1759       6      15       3    2011        3.1920000        1.4945267
    1760       7      15       3    2011        3.0500000        1.4907928
    1761       8      15       3    2011        3.0500000        1.4870848
    1762       9      15       3    2011        3.0500000        1.4834023
    1763      10      15       3    2011        3.0500000        1.4797452
    1764      11      15       3    2011        3.0500000        1.4761133
    1765      12      15       3    2011        3.0500000        1.4725062
    1766      13      15       3    2011        3.0500000        1.4689239
    1767      14      15       3    2011        3.0500000        1.4653660
    1768      15      15       3    2011        3.0500000        1.4618324
    1769      16      15       3    2011        3.0500000        1.4583227
    1770      17      15       3    2011        3.0500000        1.4548369
    1771      18      15       3    2011        3.0500000        1.4513747
    1772      19      15       3    2011        3.0500000        1.4479358
    1773      20      15       3    2011        3.0500000        1.4445201
    1774      21      15       3    2011        3.0500000        1.4411274
    1775      22      15       3    2011        3.0500000        1.4377574
    1776      23      15       3    2011        3.0500000        1.4344099
    1777       0      16       3    2011        3.0500000        1.4310848
    1778       1      16       3    2011        3.0500000        1.4277818
    1779       2      16       3    2011        3.0500000        1.4245008
    1780       3      16       3    2011        3.0500000        1.4212415
    1781       4      16       3    2011        2.8700000        1.4180038
    1782       5      16       3    2011        2.8700000        1.4147874
    1783       6      16       3    2011        2.8700000        1.4115922
    1784       7      16       3    2011        2.8700000        1.4084180
    1785       8      16       3    2011        2.8700000        1.4052646
    1786       9      16       3    2011        2.8700000        1.4021319
    1787      10      16       3    2011        2.8700000        1.3990196
    1788      11      16       3    2011        2.8700000        1.3959275
    1789      12      16       3    2011        2.8700000        1.3928555
    1790      13      16       3    2011        2.8700000        1.3898034
    1791      14      16       3    2011        2.8700000        1.3867711
    1792      15      16       3    2011        2.8700000        1.3837583
    1793      16      16       3    2011        2.8700000        1.3807649
    1794      17      16       3    2011        2.8700000        1.3777907
    1795      18      16       3    2011        2.8700000        1.3748356
    1796      19      16       3    2011        2.8700000        1.3718994
    1797      20      16       3    2011        2.8700000        1.3689819
    1798      21      16       3    2011        2.8700000        1.3660829
    1799      22      16       3    2011        2.8700000        1.3632024
    1800      23      16       3    2011        2.8700000        1.3603401
    1801       0      17       3    2011        3.0050000        1.3574959
    1802       1      17       3    2011        2.9600000        1.3546697
    1803       2      17       3    2011        3.0050000        1.3518612
    1804       3      17       3    2011        3.0500000        1.3490704
    1805       4      17       3    2011        3.0500000        1.3462970
    1806       5      17       3    2011        3.0500000        1.3435410
    1807       6      17       3    2011        3.0500000        1.3408021
    1808       7      17       3    2011        2.8700000        1.3380803
    1809       8      17       3    2011        2.9150000        1.3353754
    1810       9      17       3    2011        2.8700000        1.3326872
    1811      10      17       3    2011        2.8700000        1.3300157
    1812      11      17       3    2011        2.8700000        1.3273606
    1813      12      17       3    2011        2.8700000        1.3247218
    1814      13      17       3    2011        2.8700000        1.3220992
    1815      14      17       3    2011        2.8700000        1.3194927
    1816      15      17       3    2011        2.9150000        1.3169021
    1817      16      17       3    2011        2.8700000        1.3143274
    1818      17      17       3    2011        2.8700000        1.3117682
    1819      18      17       3    2011        2.8700000        1.3092246
    1820      19      17       3    2011        2.8700000        1.3066964
    1821      20      17       3    2011        2.8700000        1.3041835
    1822      21      17       3    2011        2.8700000        1.3016857
    1823      22      17       3    2011        2.8700000        1.2992029
    1824      23      17       3    2011        2.8700000        1.2967350
    1825       0      18       3    2011        2.8700000        1.2942819
    1826       1      18       3    2011        2.8700000        1.2918434
    1827       2      18       3    2011        2.8700000        1.2894195
    1828       3      18       3    2011        2.8700000        1.2870100
    1829       4      18       3    2011        2.8700000        1.2846147
    1830       5      18       3    2011        2.8700000        1.2822337
    1831       6      18       3    2011        2.8700000        1.2798667
    1832       7      18       3    2011        2.8250000        1.2775136
    1833       8      18       3    2011        2.8250000        1.2751744
    1834       9      18       3    2011        2.6900000        1.2728489
    1835      10      18       3    2011        2.6900000        1.2705370
    1836      11      18       3    2011        2.6900000        1.2682386
    1837      12      18       3    2011        2.6900000        1.2659536
    1838      13      18       3    2011        2.6900000        1.2636818
    1839      14      18       3    2011        2.6900000        1.2614233
    1840      15      18       3    2011        2.6900000        1.2591778
    1841      16      18       3    2011        2.6900000        1.2569452
    1842      17      18       3    2011        2.6900000        1.2547255
    1843      18      18       3    2011        2.6900000        1.2525186
    1844      19      18       3    2011        2.6900000        1.2549593
    1845      20      18       3    2011        2.6900000        1.2815505
    1846      21      18       3    2011        2.6900000        1.3547157
    1847      22      18       3    2011        2.6900000        1.4755532
    1848      23      18       3    2011        2.6900000        1.6266115
    1849       0      19       3    2011        2.6900000        1.8158166
    1850       1      19       3    2011        2.6900000        2.0694096
    1851       2      19       3    2011        2.7350000        2.3797759
    1852       3      19       3    2011        2.8700000        2.7285313
    1853       4      19       3    2011        2.8700000        3.0940702
    1854       5      19       3    2011        3.0500000        3.4326091
    1855       6      19       3    2011        3.0500000        3.7196753
    1856       7      19       3    2011        3.2400000        3.9545632
    1857       8      19       3    2011        3.2400000        4.1398663
    1858       9      19       3    2011        3.4300000        4.2796710
    1859      10      19       3    2011        3.4300000        4.3791239
    1860      11      19       3    2011        3.4300000        4.4431243
    1861      12      19       3    2011        3.4300000        4.4766689
    1862      13      19       3    2011        3.4300000        4.4857424
    1863      14      19       3    2011        3.4300000        4.4770498
    1864      15      19       3    2011        3.5800000        4.4568423
    1865      16      19       3    2011        3.6300000        4.4299666
    1866      17      19       3    2011        3.6300000        4.3996419
    1867      18      19       3    2011        3.6300000        4.3677593
    1868      19      19       3    2011        3.6300000        4.3353291
    1869      20      19       3    2011        3.6300000        4.3028534
    1870      21      19       3    2011        3.6300000        4.2705688
    1871      22      19       3    2011        3.4300000        4.2385820
    1872      23      19       3    2011        3.4300000        4.2069384
    1873       0      20       3    2011        3.4300000        4.1756560
    1874       1      20       3    2011        3.4300000        4.1447397
    1875       2      20       3    2011        3.4300000        4.1141889
    1876       3      20       3    2011        3.4300000        4.0840004
    1877       4      20       3    2011        3.2400000        4.0541700
    1878       5      20       3    2011        3.2400000        4.0246927
    1879       6      20       3    2011        3.2400000        3.9955636
    1880       7      20       3    2011        3.2400000        3.9667777
    1881       8      20       3    2011        3.0980000        3.9383300
    1882       9      20       3    2011        3.0500000        3.9102156
    1883      10      20       3    2011        3.0050000        3.8824295
    1884      11      20       3    2011        2.9600000        3.8549671
    1885      12      20       3    2011        3.0500000        3.8278235
    1886      13      20       3    2011        2.9150000        3.8009943
    1887      14      20       3    2011        3.0050000        3.7744748
    1888      15      20       3    2011        2.8700000        3.7482607
    1889      16      20       3    2011        2.8700000        3.7223474
    1890      17      20       3    2011        2.8700000        3.6967307
    1891      18      20       3    2011        2.8700000        3.6714065
    1892      19      20       3    2011        2.8700000        3.6463704
    1893      20      20       3    2011        2.8700000        3.6216184
    1894      21      20       3    2011        2.8700000        3.5971466
    1895      22      20       3    2011        2.8700000        3.5729508
    1896      23      20       3    2011        2.8700000        3.5490274
    1897       0      21       3    2011        2.8700000        3.5253723
    1898       1      21       3    2011        2.8700000        3.5019820
    1899       2      21       3    2011        2.6900000        3.4788526
    1900       3      21       3    2011        2.6900000        3.4559806
    1901       4      21       3    2011        2.6900000        3.4333623
    1902       5      21       3    2011        2.6900000        3.4109943
    1903       6      21       3    2011        2.6900000        3.3888732
    1904       7      21       3    2011        2.6900000        3.3669954
    1905       8      21       3    2011        2.6900000        3.3453577
    1906       9      21       3    2011        2.6900000        3.3239568
    1907      10      21       3    2011        2.6900000        3.3027894
    1908      11      21       3    2011        2.6900000        3.2818524
    1909      12      21       3    2011        2.6900000        3.2611427
    1910      13      21       3    2011        2.6900000        3.2406571
    1911      14      21       3    2011        2.6900000        3.2203927
    1912      15      21       3    2011        2.6900000        3.2003464
    1913      16      21       3    2011        2.6900000        3.1805154
    1914      17      21       3    2011        2.6900000        3.1608967
    1915      18      21       3    2011        2.6900000        3.1414875
    1916      19      21       3    2011        2.6900000        3.1222850
    1917      20      21       3    2011        2.6900000        3.1032865
    1918      21      21       3    2011        2.6900000        3.0844893
    1919      22      21       3    2011        2.6470000        3.0658906
    1920      23      21       3    2011        2.5200000        3.0474880
    1921       0      22       3    2011        2.5200000        3.0292787
    1922       1      22       3    2011        2.6470000        3.0112604
    1923       2      22       3    2011        2.6050000        2.9934304
    1924       3      22       3    2011        2.5200000        2.9757863
    1925       4      22       3    2011        2.5200000        2.9583257
    1926       5      22       3    2011        2.5200000        2.9410462
    1927       6      22       3    2011        2.5200000        2.9239455
    1928       7      22       3    2011        2.5200000        2.9070212
    1929       8      22       3    2011        2.5200000        2.8902712
    1930       9      22       3    2011        2.5200000        2.8736930
    1931      10      22       3    2011        2.5200000        2.8572847
    1932      11      22       3    2011        2.5200000        2.8410438
    1933      12      22       3    2011        2.5200000        2.8249684
    1934      13      22       3    2011        2.5200000        2.8090564
    1935      14      22       3    2011        2.5200000        2.7933056
    1936      15      22       3    2011        2.5200000        2.7777140
    1937      16      22       3    2011        2.5200000        2.7622796
    1938      17      22       3    2011        2.5200000        2.7470004
    1939      18      22       3    2011        2.5200000        2.7318745
    1940      19      22       3    2011        2.5200000        2.7169000
    1941      20      22       3    2011        2.5200000        2.7020749
    1942      21      22       3    2011        2.5200000        2.6873973
    1943      22      22       3    2011        2.5200000        2.6728656
    1944      23      22       3    2011        2.5200000        2.6584778
    1945       0      23       3    2011        2.5200000        2.6442321
    1946       1      23       3    2011        2.4800000        2.6301269
    1947       2      23       3    2011        2.4000000        2.6161603
    1948       3      23       3    2011        2.4400000        2.6023308
    1949       4      23       3    2011        2.3600000        2.5886365
    1950       5      23       3    2011        2.3600000        2.5750758
    1951       6      23       3    2011        2.3600000        2.5616471
    1952       7      23       3    2011        2.3600000        2.5483489
    1953       8      23       3    2011        2.3600000        2.5351794
    1954       9      23       3    2011        2.3600000        2.5221372
    1955      10      23       3    2011        2.3600000        2.5092207
    1956      11      23       3    2011        2.3600000        2.4964284
    1957      12      23       3    2011        2.3600000        2.4837588
    1958      13      23       3    2011        2.3600000        2.4712105
    1959      14      23       3    2011        2.3600000        2.4587819
    1960      15      23       3    2011        2.3600000        2.4464716
    1961      16      23       3    2011        2.3600000        2.4342783
    1962      17      23       3    2011        2.3600000        2.4222005
    1963      18      23       3    2011        2.3600000        2.4102369
    1964      19      23       3    2011        2.3600000        2.3983861
    1965      20      23       3    2011        2.3600000        2.3866468
    1966      21      23       3    2011        2.3600000        2.3750177
    1967      22      23       3    2011        2.3600000        2.3634974
    1968      23      23       3    2011        2.3600000        2.3520847
    1969       0      24       3    2011        2.3600000        2.3407784
    1970       1      24       3    2011        2.3600000        2.3295772
    1971       2      24       3    2011        2.3600000        2.3184798
    1972       3      24       3    2011        2.3600000        2.3074851
    1973       4      24       3    2011        2.3600000        2.2965919
    1974       5      24       3    2011        2.3600000        2.2857989
    1975       6      24       3    2011        2.3600000        2.2751051
    1976       7      24       3    2011        2.3600000        2.2645093
    1977       8      24       3    2011        2.3600000        2.2540103
    1978       9      24       3    2011        2.3600000        2.2436072
    1979      10      24       3    2011        2.3600000        2.2332986
    1980      11      24       3    2011        2.3600000        2.2230837
    1981      12      24       3    2011        2.3600000        2.2129612
    1982      13      24       3    2011        2.3600000        2.2029302
    1983      14      24       3    2011        2.3600000        2.1929897
    1984      15      24       3    2011        2.3600000        2.1831385
    1985      16      24       3    2011        2.3600000        2.1733757
    1986      17      24       3    2011        2.3600000        2.1637003
    1987      18      24       3    2011        2.3600000        2.1541113
    1988      19      24       3    2011        2.3600000        2.1446078
    1989      20      24       3    2011        2.3600000        2.1351887
    1990      21      24       3    2011        2.3600000        2.1258532
    1991      22      24       3    2011        2.3600000        2.1166002
    1992      23      24       3    2011        2.3600000        2.1074290
    1993       0      25       3    2011        2.3600000        2.0983385
    1994       1      25       3    2011        2.3600000        2.0893279
    1995       2      25       3    2011        2.3600000        2.0803963
    1996       3      25       3    2011        2.3600000        2.0715428
    1997       4      25       3    2011        2.3600000        2.0627666
    1998       5      25       3    2011        2.3600000        2.0540668
    1999       6      25       3    2011        2.3600000        2.0454425
    2000       7      25       3    2011        2.3600000        2.0368931
    2001       8      25       3    2011        2.3600000        2.0284175
    2002       9      25       3    2011        2.3600000        2.0200151
    2003      10      25       3    2011        2.3600000        2.0116850
    2004      11      25       3    2011        2.3600000        2.0034264
    2005      12      25       3    2011        2.3600000        1.9952386
    2006      13      25       3    2011        2.3600000        1.9871209
    2007      14      25       3    2011        2.3600000        1.9790723
    2008      15      25       3    2011        2.3600000        1.9710923
    2009      16      25       3    2011        2.3600000        1.9631801
    2010      17      25       3    2011        2.3600000        1.9553348
    2011      18      25       3    2011        2.4000000        1.9475559
    2012      19      25       3    2011        2.4400000        1.9398427
    2013      20      25       3    2011        2.5200000        1.9321943
    2014      21      25       3    2011        2.5200000        1.9246102
    2015      22      25       3    2011        2.5200000        1.9170896
    2016      23      25       3    2011        2.4400000        1.9096319
    2017       0      26       3    2011        2.4800000        1.9022363
    2018       1      26       3    2011        2.3600000        1.8949024
    2019       2      26       3    2011        2.3200000        1.8876293
    2020       3      26       3    2011        2.2400000        1.8804165
    2021       4      26       3    2011        2.3600000        1.8732633
    2022       5      26       3    2011        2.3600000        1.8661691
    2023       6      26       3    2011        2.3600000        1.8591334
    2024       7      26       3    2011        2.3600000        1.8521554
    2025       8      26       3    2011        2.3600000        1.8452345
    2026       9      26       3    2011        2.3600000        1.8383703
    2027      10      26       3    2011        2.3600000        1.8315620
    2028      11      26       3    2011        2.3600000        1.8248092
    2029      12      26       3    2011        2.3600000        1.8181112
    2030      13      26       3    2011        2.3600000        1.8114675
    2031      14      26       3    2011        2.3600000        1.8048776
    2032      15      26       3    2011        2.3600000        1.7983408
    2033      16      26       3    2011        2.3600000        1.7918566
    2034      17      26       3    2011        2.3600000        1.7854245
    2035      18      26       3    2011        2.3600000        1.7790440
    2036      19      26       3    2011        2.3600000        1.7727145
    2037      20      26       3    2011        2.3600000        1.7664355
    2038      21      26       3    2011        2.3600000        1.7602065
    2039      22      26       3    2011        2.3600000        1.7540270
    2040      23      26       3    2011        2.3600000        1.7478965
    2041       0      27       3    2011        2.3600000        1.7418145
    2042       1      27       3    2011        2.3600000        1.7357805
    2043       2      27       3    2011        2.3600000        1.7297940
    2044       3      27       3    2011        2.3600000        1.7238546
    2045       4      27       3    2011        2.3600000        1.7179618
    2046       5      27       3    2011        2.3600000        1.7121150
    2047       6      27       3    2011        2.3600000        1.7063140
    2048       7      27       3    2011        2.3600000        1.7005581
    2049       8      27       3    2011        2.3600000        1.6948470
    2050       9      27       3    2011        2.4000000        1.6891802
    2051      10      27       3    2011        2.3600000        1.6835572
    2052      11      27       3    2011        2.3600000        1.6779777
    2053      12      27       3    2011        2.3600000        1.6724412
    2054      13      27       3    2011        2.3600000        1.6669473
    2055      14      27       3    2011        2.4400000        1.6614955
    2056      15      27       3    2011        2.4400000        1.6560855
    2057      16      27       3    2011        2.5200000        1.6507169
    2058      17      27       3    2011        2.5200000        1.6453897
    2059      18      27       3    2011        2.5200000        1.6401060
    2060      19      27       3    2011        2.5200000        1.6348719
    2061      20      27       3    2011        2.4800000        1.6296948
    2062      21      27       3    2011        2.3600000        1.6245771
    2063      22      27       3    2011        2.3600000        1.6195125
    2064      23      27       3    2011        2.3600000        1.6144896
    2065       0      28       3    2011        2.3600000        1.6094975
    2066       1      28       3    2011        2.3600000        1.6045298
    2067       2      28       3    2011        2.3600000        1.5995852
    2068       3      28       3    2011        2.3600000        1.5946654
    2069       4      28       3    2011        2.3600000        1.5897734
    2070       5      28       3    2011        2.3600000        1.5849118
    2071       6      28       3    2011        2.3600000        1.5800827
    2072       7      28       3    2011        2.3600000        1.5752873
    2073       8      28       3    2011        2.3600000        1.5705261
    2074       9      28       3    2011        2.3600000        1.5657995
    2075      10      28       3    2011        2.3600000        1.5611074
    2076      11      28       3    2011        2.1250000        1.5564495
    2077      12      28       3    2011        2.0500000        1.5518257
    2078      13      28       3    2011        2.0500000        1.5472356
    2079      14      28       3    2011        2.0500000        1.5426790
    2080      15      28       3    2011        2.0500000        1.5381555
    2081      16      28       3    2011        2.0500000        1.5336649
    2082      17      28       3    2011        2.0500000        1.5292068
    2083      18      28       3    2011        2.0500000        1.5247809
    2084      19      28       3    2011        2.0500000        1.5203870
    2085      20      28       3    2011        2.0500000        1.5160247
    2086      21      28       3    2011        2.0500000        1.5116937
    2087      22      28       3    2011        2.0500000        1.5073938
    2088      23      28       3    2011        2.0500000        1.5031247
    2089       0      29       3    2011        2.0500000        1.4988860
    2090       1      29       3    2011        2.0500000        1.4946775
    2091       2      29       3    2011        2.0500000        1.4904989
    2092       3      29       3    2011        2.0500000        1.4863500
    2093       4      29       3    2011        2.0500000        1.4822304
    2094       5      29       3    2011        2.0500000        1.4781399
    2095       6      29       3    2011        2.0500000        1.4740783
    2096       7      29       3    2011        2.0500000        1.4700452
    2097       8      29       3    2011        2.0500000        1.4660404
    2098       9      29       3    2011        2.0500000        1.4620637
    2099      10      29       3    2011        2.0500000        1.4581147
    2100      11      29       3    2011        2.0500000        1.4541933
    2101      12      29       3    2011        2.0500000        1.4502992
    2102      13      29       3    2011        2.0500000        1.4464322
    2103      14      29       3    2011        2.0500000        1.4425919
    2104      15      29       3    2011        2.0500000        1.4387782
    2105      16      29       3    2011        2.0500000        1.4349908
    2106      17      29       3    2011        2.0500000        1.4312295
    2107      18      29       3    2011        2.0500000        1.4274940
    2108      19      29       3    2011        2.0500000        1.4237842
    2109      20      29       3    2011        2.0500000        1.4200997
    2110      21      29       3    2011        2.0500000        1.4164404
    2111      22      29       3    2011        2.0500000        1.4128061
    2112      23      29       3    2011        2.0500000        1.4091964
    2113       0      30       3    2011        2.0500000        1.4056113
    2114       1      30       3    2011        2.0500000        1.4020504
    2115       2      30       3    2011        2.0500000        1.3985135
    2116       3      30       3    2011        2.0500000        1.3950006
    2117       4      30       3    2011        2.0500000        1.3915112
    2118       5      30       3    2011        2.0500000        1.3880453
    2119       6      30       3    2011        2.0500000        1.3846026
    2120       7      30       3    2011        2.0500000        1.3811830
    2121       8      30       3    2011        2.0500000        1.3777861
    2122       9      30       3    2011        2.0500000        1.3744119
    2123      10      30       3    2011        2.0500000        1.3710600
    2124      11      30       3    2011        2.0500000        1.3677304
    2125      12      30       3    2011        2.0500000        1.3644229
    2126      13      30       3    2011        2.0500000        1.3611371
    2127      14      30       3    2011        2.0500000        1.3578731
    2128      15      30       3    2011        2.0500000        1.3546304
    2129      16      30       3    2011        2.0500000        1.3514091
    2130      17      30       3    2011        2.0500000        1.3482088
    2131      18      30       3    2011        2.0500000        1.3450295
    2132      19      30       3    2011        2.0500000        1.3418713
    2133      20      30       3    2011        2.0500000        1.3387374
    2134      21      30       3    2011        2.0500000        1.3356891
    2135      22      30       3    2011        2.0120000        1.3329352
    2136      23      30       3    2011        2.0500000        1.3304779
    2137       0      31       3    2011        2.0500000        1.3281139
    2138       1      31       3    2011        2.0500000        1.3256686
    2139       2      31       3    2011        1.9750000        1.3230863
    2140       3      31       3    2011        1.9000000        1.3203835
    2141       4      31       3    2011        1.9000000        1.3175941
    2142       5      31       3    2011        1.9000000        1.3147479
    2143       6      31       3    2011        1.9000000        1.3118678
    2144       7      31       3    2011        1.9000000        1.3089922
    2145       8      31       3    2011        1.9380000        1.3092973
    2146       9      31       3    2011        1.9750000        1.3138184
    2147      10      31       3    2011        1.9000000        1.3196218
    2148      11      31       3    2011        1.9380000        1.3279228
    2149      12      31       3    2011        1.9000000        1.3413493
    2150      13      31       3    2011        1.9380000        1.3561441
    2151      14      31       3    2011        2.0120000        1.3682840
    2152      15      31       3    2011        2.0500000        1.3771414
    2153      16      31       3    2011        2.0500000        1.3839689
    2154      17      31       3    2011        2.0500000        1.3899187
    2155      18      31       3    2011        2.0500000        1.3953765
    2156      19      31       3    2011        2.0500000        1.4001241
    2157      20      31       3    2011        2.0500000        1.4037194
    2158      21      31       3    2011        2.0500000        1.4058302
    2159      22      31       3    2011        2.0500000        1.4063934
    2160      23      31       3    2011        2.0500000        1.4055918
    2161       0       1       4    2011        2.0500000        1.4037387
    2162       1       1       4    2011        2.0500000        1.4011612
    2163       2       1       4    2011        2.0500000        1.3981310
    2164       3       1       4    2011        2.0500000        1.3948424
    2165       4       1       4    2011        2.0500000        1.3914206
    2166       5       1       4    2011        2.0500000        1.3879400
    2167       6       1       4    2011        2.0500000        1.3844422
    2168       7       1       4    2011        2.0500000        1.3809484
    2169       8       1       4    2011        2.0500000        1.3774682
    2170       9       1       4    2011        2.0500000        1.3740058
    2171      10       1       4    2011        2.0500000        1.3705630
    2172      11       1       4    2011        2.0500000        1.3671411
    2173      12       1       4    2011        2.0500000        1.3637413
    2174      13       1       4    2011        2.0500000        1.3603640
    2175      14       1       4    2011        2.0500000        1.3570088
    2176      15       1       4    2011        2.0500000        1.3536751
    2177      16       1       4    2011        2.0500000        1.3503624
    2178      17       1       4    2011        2.0500000        1.3470704
    2179      18       1       4    2011        2.0500000        1.3437991
    2180      19       1       4    2011        2.0500000        1.3405486
    2181      20       1       4    2011        2.0500000        1.3373189
    2182      21       1       4    2011        2.0500000        1.3341103
    2183      22       1       4    2011        2.0500000        1.3309225
    2184      23       1       4    2011        2.0120000        1.3277557
    2185       0       2       4    2011        2.0500000        1.3246096
    2186       1       2       4    2011        1.9750000        1.3214841
    2187       2       2       4    2011        1.9000000        1.3183791
    2188       3       2       4    2011        1.9000000        1.3152943
    2189       4       2       4    2011        1.9000000        1.3122297
    2190       5       2       4    2011        1.9000000        1.3091850
    2191       6       2       4    2011        1.9000000        1.3061601
    2192       7       2       4    2011        1.9000000        1.3031549
    2193       8       2       4    2011        1.9000000        1.3001690
    2194       9       2       4    2011        1.9000000        1.2972024
    2195      10       2       4    2011        1.9000000        1.2942549
    2196      11       2       4    2011        1.9000000        1.2913264
    2197      12       2       4    2011        1.9000000        1.2884166
    2198      13       2       4    2011        1.9000000        1.2855255
    2199      14       2       4    2011        1.9000000        1.2826528
    2200      15       2       4    2011        1.9000000        1.2797984
    2201      16       2       4    2011        1.9000000        1.2769622
    2202      17       2       4    2011        1.9000000        1.2741440
    2203      18       2       4    2011        1.9000000        1.2713436
    2204      19       2       4    2011        1.9000000        1.2685609
    2205      20       2       4    2011        1.9000000        1.2657957
    2206      21       2       4    2011        1.9000000        1.2630480
    2207      22       2       4    2011        1.9000000        1.2603175
    2208      23       2       4    2011        1.9000000        1.2576041
    2209       0       3       4    2011        1.9000000        1.2549076
    2210       1       3       4    2011        1.9000000        1.2522280
    2211       2       3       4    2011        1.9000000        1.2495650
    2212       3       3       4    2011        1.9000000        1.2469186
    2213       4       3       4    2011        1.9000000        1.2442886
    2214       5       3       4    2011        1.9000000        1.2416748
    2215       6       3       4    2011        1.9000000        1.2390772
    2216       7       3       4    2011        1.9000000        1.2364956
    2217       8       3       4    2011        1.9000000        1.2339298
    2218       9       3       4    2011        1.9000000        1.2313798
    2219      10       3       4    2011        1.9000000        1.2288453
    2220      11       3       4    2011        1.9000000        1.2263263
    2221      12       3       4    2011        1.9000000        1.2341678
    2222      13       3       4    2011        1.9000000        1.2835161
    2223      14       3       4    2011        1.9000000        1.3778868
    2224      15       3       4    2011        2.0120000        1.4838295
    2225      16       3       4    2011        2.0500000        1.5740880
    2226      17       3       4    2011        2.0870000        1.6419646
    2227      18       3       4    2011        2.0500000        1.6996892
    2228      19       3       4    2011        2.2000000        1.7684017
    2229      20       3       4    2011        2.2000000        1.8468995
    2230      21       3       4    2011        2.2000000        1.9181901
    2231      22       3       4    2011        2.2400000        1.9814372
    2232      23       3       4    2011        2.3600000        2.0525634
    2233       0       4       4    2011        2.3600000        2.1448399
    2234       1       4       4    2011        2.3600000        2.2496058
    2235       2       4       4    2011        2.3600000        2.3527306
    2236       3       4       4    2011        2.3600000        2.4418148
    2237       4       4       4    2011        2.3600000        2.5150754
    2238       5       4       4    2011        2.3600000        2.5782662
    2239       6       4       4    2011        2.3600000        2.6344088
    2240       7       4       4    2011        2.4800000        2.6810159
    2241       8       4       4    2011        2.5200000        2.7137569
    2242       9       4       4    2011        2.6470000        2.7308337
    2243      10       4       4    2011        2.6900000        2.7341964
    2244      11       4       4    2011        2.6900000        2.7279061
    2245      12       4       4    2011        2.6050000        2.7160185
    2246      13       4       4    2011        2.6050000        2.7014603
    2247      14       4       4    2011        2.6900000        2.6859168
    2248      15       4       4    2011        2.6900000        2.6702148
    2249      16       4       4    2011        2.6900000        2.6548085
    2250      17       4       4    2011        2.6900000        2.6450973
    2251      18       4       4    2011        2.6900000        2.6480012
    2252      19       4       4    2011        2.6900000        2.6580086
    2253      20       4       4    2011        2.6050000        2.6691008
    2254      21       4       4    2011        2.5200000        2.6773161
    2255      22       4       4    2011        2.5200000        2.6822308
    2256      23       4       4    2011        2.5200000        2.6843590
    2257       0       5       4    2011        2.5200000        2.6837603
    2258       1       5       4    2011        2.5200000        2.6802763
    2259       2       5       4    2011        2.5200000        2.6740653
    2260       3       5       4    2011        2.3600000        2.6655741
    2261       4       5       4    2011        2.3600000        2.6552788
    2262       5       5       4    2011        2.3600000        2.6435739
    2263       6       5       4    2011        2.3600000        2.6307990
    2264       7       5       4    2011        2.3600000        2.6172692
    2265       8       5       4    2011        2.3600000        2.6032671
    2266       9       5       4    2011        2.3600000        2.5890205
    2267      10       5       4    2011        2.3600000        2.5746922
    2268      11       5       4    2011        2.2400000        2.5603862
    2269      12       5       4    2011        2.2000000        2.5461623
    2270      13       5       4    2011        2.2000000        2.5320520
    2271      14       5       4    2011        2.2000000        2.5180702
    2272      15       5       4    2011        2.2000000        2.5042232
    2273      16       5       4    2011        2.2000000        2.4905128
    2274      17       5       4    2011        2.2000000        2.4857166
    2275      18       5       4    2011        2.2000000        2.5066442
    2276      19       5       4    2011        2.2000000        2.5528844
    2277      20       5       4    2011        2.2000000        2.6047304
    2278      21       5       4    2011        2.2000000        2.6469443
    2279      22       5       4    2011        2.2000000        2.6768009
    2280      23       5       4    2011        2.2000000        2.6974879
    2281       0       6       4    2011        2.2000000        2.7118943
    2282       1       6       4    2011        2.2000000        2.7210257
    2283       2       6       4    2011        2.2000000        2.7248843
    2284       3       6       4    2011        2.2000000        2.7235515
    2285       4       6       4    2011        2.2000000        2.7176245
    2286       5       6       4    2011        2.2000000        2.7081012
    2287       6       6       4    2011        2.2000000        2.6960733
    2288       7       6       4    2011        2.2000000        2.6824843
    2289       8       6       4    2011        2.2000000        2.6680288
    2290       9       6       4    2011        2.2000000        2.6531604
    2291      10       6       4    2011        2.2000000        2.6381493
    2292      11       6       4    2011        2.2000000        2.6231440
    2293      12       6       4    2011        2.2000000        2.6082211
    2294      13       6       4    2011        2.2000000        2.5934179
    2295      14       6       4    2011        2.2000000        2.5787509
    2296      15       6       4    2011        2.2000000        2.5642269
    2297      16       6       4    2011        2.2000000        2.5498480
    2298      17       6       4    2011        2.2000000        2.5356141
    2299      18       6       4    2011        2.2000000        2.5215239
    2300      19       6       4    2011        2.2000000        2.5075762
    2301      20       6       4    2011        2.2000000        2.4937691
    2302      21       6       4    2011        2.2000000        2.4801009
    2303      22       6       4    2011        2.2000000        2.4665700
    2304      23       6       4    2011        2.0870000        2.4531746
    2305       0       7       4    2011        2.0500000        2.4399130
    2306       1       7       4    2011        2.0500000        2.4267836
    2307       2       7       4    2011        2.1250000        2.4137847
    2308       3       7       4    2011        2.0870000        2.4009146
    2309       4       7       4    2011        2.2000000        2.3881717
    2310       5       7       4    2011        2.0870000        2.3755546
    2311       6       7       4    2011        2.0500000        2.3630615
    2312       7       7       4    2011        2.0500000        2.3506910
    2313       8       7       4    2011        2.0500000        2.3384416
    2314       9       7       4    2011        2.0500000        2.3263118
    2315      10       7       4    2011        2.0500000        2.3143000
    2316      11       7       4    2011        2.0500000        2.3024049
    2317      12       7       4    2011        2.0500000        2.2906251
    2318      13       7       4    2011        2.0500000        2.2789591
    2319      14       7       4    2011        2.0500000        2.2674055
    2320      15       7       4    2011        2.0500000        2.2559630
    2321      16       7       4    2011        2.0500000        2.2446303
    2322      17       7       4    2011        2.0500000        2.2334059
    2323      18       7       4    2011        2.0500000        2.2222887
    2324      19       7       4    2011        1.9750000        2.2112773
    2325      20       7       4    2011        1.9000000        2.2003704
    2326      21       7       4    2011        2.0120000        2.1895668
    2327      22       7       4    2011        2.0500000        2.1788653
    2328      23       7       4    2011        2.0500000        2.1682647
    2329       0       8       4    2011        2.0500000        2.1577637
    2330       1       8       4    2011        2.0500000        2.1473612
    2331       2       8       4    2011        2.0500000        2.1370560
    2332       3       8       4    2011        2.0500000        2.1268469
    2333       4       8       4    2011        2.0500000        2.1167329
    2334       5       8       4    2011        1.9750000        2.1067129
    2335       6       8       4    2011        1.9000000        2.0967856
    2336       7       8       4    2011        1.9000000        2.0869501
    2337       8       8       4    2011        1.9000000        2.0772052
    2338       9       8       4    2011        1.9000000        2.0675500
    2339      10       8       4    2011        1.9000000        2.0579833
    2340      11       8       4    2011        1.9000000        2.0485042
    2341      12       8       4    2011        1.9000000        2.0391116
    2342      13       8       4    2011        1.9000000        2.0298045
    2343      14       8       4    2011        1.9000000        2.0205821
    2344      15       8       4    2011        1.9380000        2.0114432
    2345      16       8       4    2011        2.0500000        2.0023869
    2346      17       8       4    2011        1.9000000        1.9934123
    2347      18       8       4    2011        1.9000000        1.9845185
    2348      19       8       4    2011        1.9000000        1.9757045
    2349      20       8       4    2011        1.9750000        1.9669694
    2350      21       8       4    2011        1.9000000        1.9583124
    2351      22       8       4    2011        1.9000000        1.9497325
    2352      23       8       4    2011        1.9000000        1.9412290
    2353       0       9       4    2011        1.9000000        1.9328008
    2354       1       9       4    2011        1.9000000        1.9244473
    2355       2       9       4    2011        1.9000000        1.9161675
    2356       3       9       4    2011        1.9000000        1.9079606
    2357       4       9       4    2011        1.9000000        1.8998259
    2358       5       9       4    2011        1.9000000        1.8917624
    2359       6       9       4    2011        1.9000000        1.8837695
    2360       7       9       4    2011        1.9000000        1.8758463
    2361       8       9       4    2011        1.9000000        1.8679921
    2362       9       9       4    2011        1.9000000        1.8602061
    2363      10       9       4    2011        1.9000000        1.8524876
    2364      11       9       4    2011        1.9000000        1.8448358
    2365      12       9       4    2011        1.9000000        1.8372500
    2366      13       9       4    2011        1.7950000        1.8297294
    2367      14       9       4    2011        1.7950000        1.8222734
    2368      15       9       4    2011        1.7950000        1.8148813
    2369      16       9       4    2011        1.7600000        1.8075523
    2370      17       9       4    2011        1.9000000        1.8002858
    2371      18       9       4    2011        1.8650000        1.7930811
    2372      19       9       4    2011        1.8300000        1.7859375
    2373      20       9       4    2011        1.7600000        1.7788544
    2374      21       9       4    2011        1.7950000        1.7718312
    2375      22       9       4    2011        1.8650000        1.7648671
    2376      23       9       4    2011        1.8300000        1.7579616
    2377       0      10       4    2011        1.8300000        1.7511140
    2378       1      10       4    2011        1.7600000        1.7443237
    2379       2      10       4    2011        1.7600000        1.7375901
    2380       3      10       4    2011        1.7600000        1.7309126
    2381       4      10       4    2011        1.7600000        1.7242906
    2382       5      10       4    2011        1.7600000        1.7177235
    2383       6      10       4    2011        1.7600000        1.7112108
    2384       7      10       4    2011        1.7600000        1.7047518
    2385       8      10       4    2011        1.7600000        1.6983460
    2386       9      10       4    2011        1.9000000        1.6919929
    2387      10      10       4    2011        1.9000000        1.6856919
    2388      11      10       4    2011        1.9000000        1.6794424
    2389      12      10       4    2011        1.7600000        1.6732439
    2390      13      10       4    2011        1.7600000        1.6670959
    2391      14      10       4    2011        1.7600000        1.6609979
    2392      15      10       4    2011        1.7600000        1.6549493
    2393      16      10       4    2011        1.7600000        1.6489497
    2394      17      10       4    2011        1.7600000        1.6429984
    2395      18      10       4    2011        1.7600000        1.6370951
    2396      19      10       4    2011        1.7600000        1.6312392
    2397      20      10       4    2011        1.7600000        1.6254303
    2398      21      10       4    2011        1.7600000        1.6196678
    2399      22      10       4    2011        1.7600000        1.6139513
    2400      23      10       4    2011        1.7600000        1.6082804
    2401       0      11       4    2011        1.7600000        1.6026545
    2402       1      11       4    2011        1.7600000        1.5970732
    2403       2      11       4    2011        1.7600000        1.5915361
    2404       3      11       4    2011        1.7600000        1.5860426
    2405       4      11       4    2011        1.7600000        1.5805925
    2406       5      11       4    2011        1.7600000        1.5751851
    2407       6      11       4    2011        1.7600000        1.5698202
    2408       7      11       4    2011        1.7600000        1.5644972
    2409       8      11       4    2011        1.7600000        1.5592158
    2410       9      11       4    2011        1.7600000        1.5539755
    2411      10      11       4    2011        1.7600000        1.5487759
    2412      11      11       4    2011        1.7600000        1.5436166
    2413      12      11       4    2011        1.7600000        1.5384973
    2414      13      11       4    2011        1.7600000        1.5334175
    2415      14      11       4    2011        1.7600000        1.5283768
    2416      15      11       4    2011        1.7600000        1.5233749
    2417      16      11       4    2011        1.7600000        1.5184113
    2418      17      11       4    2011        1.7600000        1.5134857
    2419      18      11       4    2011        1.7600000        1.5085977
    2420      19      11       4    2011        1.7600000        1.5037470
    2421      20      11       4    2011        1.7600000        1.4989331
    2422      21      11       4    2011        1.7600000        1.4941558
    2423      22      11       4    2011        1.7600000        1.4894146
    2424      23      11       4    2011        1.7600000        1.4847092
    2425       0      12       4    2011        1.7600000        1.4800393
    2426       1      12       4    2011        1.7600000        1.4754045
    2427       2      12       4    2011        1.7600000        1.4708946
    2428       3      12       4    2011        1.7600000        1.4668461
    2429       4      12       4    2011        1.7600000        1.4631992
    2430       5      12       4    2011        1.7600000        1.4597436
    2431       6      12       4    2011        1.7600000        1.4563434
    2432       7      12       4    2011        1.7600000        1.4583498
    2433       8      12       4    2011        1.7600000        1.4650097
    2434       9      12       4    2011        1.9020000        1.4738746
    2435      10      12       4    2011        1.8300000        1.4847905
    2436      11      12       4    2011        1.7950000        1.5020340
    2437      12      12       4    2011        1.8650000        1.5289535
    2438      13      12       4    2011        1.9000000        1.5645395
    2439      14      12       4    2011        1.8300000        1.5996044
    2440      15      12       4    2011        1.7600000        1.6268282
    2441      16      12       4    2011        1.7600000        1.6463903
    2442      17      12       4    2011        1.7950000        1.6598582
    2443      18      12       4    2011        1.9000000        1.6700280
    2444      19      12       4    2011        1.9750000        1.6783037
    2445      20      12       4    2011        2.0500000        1.6848698
    2446      21      12       4    2011        2.0120000        1.6893702
    2447      22      12       4    2011        1.9000000        1.6914820
    2448      23      12       4    2011        1.9000000        1.6912087
    2449       0      13       4    2011        1.9000000        1.6888815
    2450       1      13       4    2011        1.9000000        1.6850030
    2451       2      13       4    2011        1.9000000        1.6800803
    2452       3      13       4    2011        1.9000000        1.6745260
    2453       4      13       4    2011        1.9000000        1.6686294
    2454       5      13       4    2011        1.9000000        1.6625716
    2455       6      13       4    2011        1.9000000        1.6564566
    2456       7      13       4    2011        1.9000000        1.6503399
    2457       8      13       4    2011        1.8300000        1.6442490
    2458       9      13       4    2011        1.7600000        1.6381970
    2459      10      13       4    2011        1.7600000        1.6321896
    2460      11      13       4    2011        1.7600000        1.6262291
    2461      12      13       4    2011        1.7600000        1.6203162
    2462      13      13       4    2011        1.7600000        1.6144509
    2463      14      13       4    2011        1.7600000        1.6086330
    2464      15      13       4    2011        1.7950000        1.6028620
    2465      16      13       4    2011        1.7600000        1.5971375
    2466      17      13       4    2011        1.7600000        1.5914591
    2467      18      13       4    2011        1.7600000        1.5858262
    2468      19      13       4    2011        1.7600000        1.5802384
    2469      20      13       4    2011        1.7600000        1.5746952
    2470      21      13       4    2011        1.7600000        1.5691963
    2471      22      13       4    2011        1.7600000        1.5637410
    2472      23      13       4    2011        1.7600000        1.5583291
    2473       0      14       4    2011        1.7280000        1.5529599
    2474       1      14       4    2011        1.7280000        1.5476332
    2475       2      14       4    2011        1.6620000        1.5423485
    2476       3      14       4    2011        1.6950000        1.5371054
    2477       4      14       4    2011        1.7600000        1.5319033
    2478       5      14       4    2011        1.6300000        1.5267420
    2479       6      14       4    2011        1.6300000        1.5216210
    2480       7      14       4    2011        1.6300000        1.5165399
    2481       8      14       4    2011        1.6300000        1.5114984
    2482       9      14       4    2011        1.6300000        1.5064959
    2483      10      14       4    2011        1.6300000        1.5015324
    2484      11      14       4    2011        1.6300000        1.4966080
    2485      12      14       4    2011        1.6300000        1.4917232
    2486      13      14       4    2011        1.6300000        1.4868787
    2487      14      14       4    2011        1.6300000        1.4820742
    2488      15      14       4    2011        1.6300000        1.4773095
    2489      16      14       4    2011        1.6300000        1.4725847
    2490      17      14       4    2011        1.6300000        1.4678991
    2491      18      14       4    2011        1.6300000        1.4632508
    2492      19      14       4    2011        1.6300000        1.4586367
    2493      20      14       4    2011        1.6300000        1.4540545
    2494      21      14       4    2011        1.6300000        1.4495029
    2495      22      14       4    2011        1.6300000        1.4449817
    2496      23      14       4    2011        1.6300000        1.4404915
    2497       0      15       4    2011        1.6300000        1.4360330
    2498       1      15       4    2011        1.6300000        1.4316065
    2499       2      15       4    2011        1.6300000        1.4272125
    2500       3      15       4    2011        1.6300000        1.4228508
    2501       4      15       4    2011        1.6300000        1.4185214
    2502       5      15       4    2011        1.6300000        1.4142240
    2503       6      15       4    2011        1.6300000        1.4099584
    2504       7      15       4    2011        1.6300000        1.4057244
    2505       8      15       4    2011        1.6300000        1.4015215
    2506       9      15       4    2011        1.6300000        1.3973495
    2507      10      15       4    2011        1.6300000        1.3932082
    2508      11      15       4    2011        1.6300000        1.3890972
    2509      12      15       4    2011        1.6300000        1.3850163
    2510      13      15       4    2011        1.6300000        1.3809651
    2511      14      15       4    2011        1.6300000        1.3769434
    2512      15      15       4    2011        1.6300000        1.3729509
    2513      16      15       4    2011        1.6300000        1.3689873
    2514      17      15       4    2011        1.7280000        1.3650524
    2515      18      15       4    2011        1.5970000        1.3611458
    2516      19      15       4    2011        1.5970000        1.3572674
    2517      20      15       4    2011        1.6300000        1.3534168
    2518      21      15       4    2011        1.5320000        1.3495938
    2519      22      15       4    2011        1.5000000        1.3457982
    2520      23      15       4    2011        1.6300000        1.3420296
    2521       0      16       4    2011        1.6300000        1.3382879
    2522       1      16       4    2011        1.6300000        1.3345728
    2523       2      16       4    2011        1.6300000        1.3308840
    2524       3      16       4    2011        1.6300000        1.3272212
    2525       4      16       4    2011        1.6300000        1.3235844
    2526       5      16       4    2011        1.5650000        1.3199731
    2527       6      16       4    2011        1.5320000        1.3163872
    2528       7      16       4    2011        1.5000000        1.3128265
    2529       8      16       4    2011        1.5000000        1.3092907
    2530       9      16       4    2011        1.5000000        1.3057795
    2531      10      16       4    2011        1.5000000        1.3022929
    2532      11      16       4    2011        1.5000000        1.2988304
    2533      12      16       4    2011        1.5000000        1.2953920
    2534      13      16       4    2011        1.5000000        1.2919774
    2535      14      16       4    2011        1.5000000        1.2885863
    2536      15      16       4    2011        1.5000000        1.2852187
    2537      16      16       4    2011        1.5000000        1.2818742
    2538      17      16       4    2011        1.5000000        1.2785526
    2539      18      16       4    2011        1.5000000        1.2752538
    2540      19      16       4    2011        1.5000000        1.2719775
    2541      20      16       4    2011        1.5000000        1.2687236
    2542      21      16       4    2011        1.5000000        1.2654918
    2543      22      16       4    2011        1.5000000        1.2622819
    2544      23      16       4    2011        1.5000000        1.2590938
    2545       0      17       4    2011        1.5000000        1.2559272
    2546       1      17       4    2011        1.5000000        1.2527819
    2547       2      17       4    2011        1.5970000        1.2496579
    2548       3      17       4    2011        1.5650000        1.2465548
    2549       4      17       4    2011        1.5000000        1.2434725
    2550       5      17       4    2011        1.5000000        1.2404108
    2551       6      17       4    2011        1.5000000        1.2373696
    2552       7      17       4    2011        1.5000000        1.2343486
    2553       8      17       4    2011        1.5000000        1.2313477
    2554       9      17       4    2011        1.5000000        1.2283666
    2555      10      17       4    2011        1.5000000        1.2254053
    2556      11      17       4    2011        1.5000000        1.2224635
    2557      12      17       4    2011        1.5000000        1.2195411
    2558      13      17       4    2011        1.5000000        1.2166379
    2559      14      17       4    2011        1.5000000        1.2137538
    2560      15      17       4    2011        1.5000000        1.2108885
    2561      16      17       4    2011        1.5000000        1.2080419
    2562      17      17       4    2011        1.5000000        1.2052139
    2563      18      17       4    2011        1.5000000        1.2024042
    2564      19      17       4    2011        1.5000000        1.1996128
    2565      20      17       4    2011        1.5000000        1.1968395
    2566      21      17       4    2011        1.5000000        1.1940841
    2567      22      17       4    2011        1.5000000        1.1913464
    2568      23      17       4    2011        1.5000000        1.1886264
    2569       0      18       4    2011        1.5000000        1.1859238
    2570       1      18       4    2011        1.5000000        1.1832385
    2571       2      18       4    2011        1.5000000        1.1805704
    2572       3      18       4    2011        1.5000000        1.1779193
    2573       4      18       4    2011        1.5000000        1.1752850
    2574       5      18       4    2011        1.5000000        1.1726675
    2575       6      18       4    2011        1.5000000        1.1700666
    2576       7      18       4    2011        1.5000000        1.1674821
    2577       8      18       4    2011        1.5000000        1.1649140
    2578       9      18       4    2011        1.5000000        1.1623620
    2579      10      18       4    2011        1.5000000        1.1598260
    2580      11      18       4    2011        1.5000000        1.1573059
    2581      12      18       4    2011        1.5000000        1.1548016
    2582      13      18       4    2011        1.5000000        1.1523129
    2583      14      18       4    2011        1.5000000        1.1498398
    2584      15      18       4    2011        1.5000000        1.1473820
    2585      16      18       4    2011        1.5000000        1.1449394
    2586      17      18       4    2011        1.5000000        1.1425119
    2587      18      18       4    2011        1.5000000        1.1400995
    2588      19      18       4    2011        1.5000000        1.1377019
    2589      20      18       4    2011        1.5000000        1.1353190
    2590      21      18       4    2011        1.5000000        1.1329508
    2591      22      18       4    2011        1.5000000        1.1305971
    2592      23      18       4    2011        1.4700000        1.1282577
    2593       0      19       4    2011        1.3800000        1.1259326
    2594       1      19       4    2011        1.4100000        1.1236217
    2595       2      19       4    2011        1.5000000        1.1213247
    2596       3      19       4    2011        1.5000000        1.1190417
    2597       4      19       4    2011        1.5000000        1.1167725
    2598       5      19       4    2011        1.5000000        1.1145170
    2599       6      19       4    2011        1.5000000        1.1122750
    2600       7      19       4    2011        1.4400000        1.1100465
    2601       8      19       4    2011        1.3800000        1.1078314
    2602       9      19       4    2011        1.4100000        1.1056295
    2603      10      19       4    2011        1.4700000        1.1034407
    2604      11      19       4    2011        1.4700000        1.1012650
    2605      12      19       4    2011        1.5000000        1.0991022
    2606      13      19       4    2011        1.4700000        1.0969522
    2607      14      19       4    2011        1.5000000        1.0948149
    2608      15      19       4    2011        1.5000000        1.0926902
    2609      16      19       4    2011        1.5000000        1.0905781
    2610      17      19       4    2011        1.5000000        1.0884784
    2611      18      19       4    2011        1.5000000        1.0863909
    2612      19      19       4    2011        1.5000000        1.0843157
    2613      20      19       4    2011        1.5000000        1.0822527
    2614      21      19       4    2011        1.5000000        1.0802016
    2615      22      19       4    2011        1.5000000        1.0781624
    2616      23      19       4    2011        1.5000000        1.0761351
    2617       0      20       4    2011        1.5000000        1.0741196
    2618       1      20       4    2011        1.5000000        1.0721156
    2619       2      20       4    2011        1.5000000        1.0701232
    2620       3      20       4    2011        1.5000000        1.0681423
    2621       4      20       4    2011        1.5000000        1.0661728
    2622       5      20       4    2011        1.5000000        1.0642145
    2623       6      20       4    2011        1.4400000        1.0622674
    2624       7      20       4    2011        1.3800000        1.0603314
    2625       8      20       4    2011        1.4100000        1.0584064
    2626       9      20       4    2011        1.5000000        1.0564924
    2627      10      20       4    2011        1.5000000        1.0545892
    2628      11      20       4    2011        1.4700000        1.0526967
    2629      12      20       4    2011        1.3800000        1.0508149
    2630      13      20       4    2011        1.3800000        1.0489438
    2631      14      20       4    2011        1.3800000        1.0470831
    2632      15      20       4    2011        1.4700000        1.0452328
    2633      16      20       4    2011        1.4100000        1.0433929
    2634      17      20       4    2011        1.3800000        1.0415633
    2635      18      20       4    2011        1.4700000        1.0397439
    2636      19      20       4    2011        1.4700000        1.0379345
    2637      20      20       4    2011        1.5000000        1.0361352
    2638      21      20       4    2011        1.5000000        1.0343458
    2639      22      20       4    2011        1.5000000        1.0325663
    2640      23      20       4    2011        1.5000000        1.0307967
    2641       0      21       4    2011        1.5000000        1.0290367
    2642       1      21       4    2011        1.5000000        1.0272864
    2643       2      21       4    2011        1.4100000        1.0255456
    2644       3      21       4    2011        1.3800000        1.0238144
    2645       4      21       4    2011        1.3800000        1.0220926
    2646       5      21       4    2011        1.3800000        1.0203802
    2647       6      21       4    2011        1.3800000        1.0186770
    2648       7      21       4    2011        1.3800000        1.0169831
    2649       8      21       4    2011        1.3800000        1.0152983
    2650       9      21       4    2011        1.3800000        1.0136226
    2651      10      21       4    2011        1.3800000        1.0119559
    2652      11      21       4    2011        1.3800000        1.0102981
    2653      12      21       4    2011        1.3800000        1.0086492
    2654      13      21       4    2011        1.3800000        1.0070091
    2655      14      21       4    2011        1.3800000        1.0053778
    2656      15      21       4    2011        1.3800000        1.0037551
    2657      16      21       4    2011        1.3800000        1.0021411
    2658      17      21       4    2011        1.3800000        1.0005356
    2659      18      21       4    2011        1.3800000        0.9989385
    2660      19      21       4    2011        1.3800000        0.9973499
    2661      20      21       4    2011        1.3800000        0.9957697
    2662      21      21       4    2011        1.3800000        0.9941977
    2663      22      21       4    2011        1.3800000        0.9926340
    2664      23      21       4    2011        1.3800000        0.9910784
    2665       0      22       4    2011        1.3800000        0.9895310
    2666       1      22       4    2011        1.3800000        0.9879916
    2667       2      22       4    2011        1.3800000        0.9864602
    2668       3      22       4    2011        1.3800000        0.9849367
    2669       4      22       4    2011        1.3800000        0.9834211
    2670       5      22       4    2011        1.3800000        0.9819133
    2671       6      22       4    2011        1.3800000        0.9804133
    2672       7      22       4    2011        1.3800000        0.9789209
    2673       8      22       4    2011        1.3800000        0.9774363
    2674       9      22       4    2011        1.3800000        0.9759592
    2675      10      22       4    2011        1.3800000        0.9744896
    2676      11      22       4    2011        1.3800000        0.9730276
    2677      12      22       4    2011        1.3800000        0.9715730
    2678      13      22       4    2011        1.3800000        0.9701258
    2679      14      22       4    2011        1.3800000        0.9686860
    2680      15      22       4    2011        1.3800000        0.9672534
    2681      16      22       4    2011        1.3800000        0.9658280
    2682      17      22       4    2011        1.3800000        0.9644097
    2683      18      22       4    2011        1.3800000        0.9629985
    2684      19      22       4    2011        1.3800000        0.9615944
    2685      20      22       4    2011        1.3800000        0.9601972
    2686      21      22       4    2011        1.3800000        0.9588070
    2687      22      22       4    2011        1.3800000        0.9584139
    2688      23      22       4    2011        1.3800000        0.9611776
    2689       0      23       4    2011        1.4420000        0.9646528
    2690       1      23       4    2011        1.5320000        0.9714140
    2691       2      23       4    2011        1.4700000        0.9815087
    2692       3      23       4    2011        1.5000000        0.9920803
    2693       4      23       4    2011        1.4400000        1.0025740
    2694       5      23       4    2011        1.3800000        1.0131665
    2695       6      23       4    2011        1.3800000        1.0234982
    2696       7      23       4    2011        1.3800000        1.0328769
    2697       8      23       4    2011        1.5000000        1.0406267
    2698       9      23       4    2011        1.5000000        1.0463162
    2699      10      23       4    2011        1.5000000        1.0498779
    2700      11      23       4    2011        1.5000000        1.0515733
    2701      12      23       4    2011        1.5970000        1.0518429
    2702      13      23       4    2011        1.5320000        1.0511445
    2703      14      23       4    2011        1.5000000        1.0498531
    2704      15      23       4    2011        1.5000000        1.0482307
    2705      16      23       4    2011        1.5000000        1.0464390
    2706      17      23       4    2011        1.5320000        1.0445694
    2707      18      23       4    2011        1.6300000        1.0426690
    2708      19      23       4    2011        1.6300000        1.0407609
    2709      20      23       4    2011        1.6300000        1.0388557
    2710      21      23       4    2011        1.6300000        1.0369579
    2711      22      23       4    2011        1.6300000        1.0350695
    2712      23      23       4    2011        1.6300000        1.0331912
    2713       0      24       4    2011        1.6300000        1.0313233
    2714       1      24       4    2011        1.6300000        1.0294658
    2715       2      24       4    2011        1.5320000        1.0276187
    2716       3      24       4    2011        1.5000000        1.0257819
    2717       4      24       4    2011        1.5000000        1.0239554
    2718       5      24       4    2011        1.5000000        1.0221390
    2719       6      24       4    2011        1.5000000        1.0203327
    2720       7      24       4    2011        1.5000000        1.0185364
    2721       8      24       4    2011        1.5000000        1.0167501
    2722       9      24       4    2011        1.4700000        1.0149737
    2723      10      24       4    2011        1.4400000        1.0132070
    2724      11      24       4    2011        1.3800000        1.0114501
    2725      12      24       4    2011        1.3800000        1.0097028
    2726      13      24       4    2011        1.3800000        1.0079651
    2727      14      24       4    2011        1.3800000        1.0062368
    2728      15      24       4    2011        1.3800000        1.0045180
    2729      16      24       4    2011        1.3800000        1.0028086
    2730      17      24       4    2011        1.3800000        1.0011084
    2731      18      24       4    2011        1.3800000        0.9994175
    2732      19      24       4    2011        1.3800000        0.9977356
    2733      20      24       4    2011        1.3800000        0.9960629
    2734      21      24       4    2011        1.3800000        0.9943992
    2735      22      24       4    2011        1.3800000        0.9927444
    2736      23      24       4    2011        1.3800000        0.9910985
    2737       0      25       4    2011        1.3800000        0.9894613
    2738       1      25       4    2011        1.3800000        0.9878330
    2739       2      25       4    2011        1.3800000        0.9862132
    2740       3      25       4    2011        1.3800000        0.9846021
    2741       4      25       4    2011        1.3800000        0.9829996
    2742       5      25       4    2011        1.3800000        0.9814055
    2743       6      25       4    2011        1.3800000        0.9798198
    2744       7      25       4    2011        1.3800000        0.9782425
    2745       8      25       4    2011        1.3800000        0.9766735
    2746       9      25       4    2011        1.2970000        0.9751127
    2747      10      25       4    2011        1.2700000        0.9735601
    2748      11      25       4    2011        1.2700000        0.9720156
    2749      12      25       4    2011        1.2700000        0.9704791
    2750      13      25       4    2011        1.2700000        0.9689507
    2751      14      25       4    2011        1.2700000        0.9674301
    2752      15      25       4    2011        1.2700000        0.9659175
    2753      16      25       4    2011        1.2700000        0.9644126
    2754      17      25       4    2011        1.2700000        0.9629155
    2755      18      25       4    2011        1.2700000        0.9614261
    2756      19      25       4    2011        1.2700000        0.9599444
    2757      20      25       4    2011        1.2700000        0.9584702
    2758      21      25       4    2011        1.2700000        0.9570036
    2759      22      25       4    2011        1.2700000        0.9555445
    2760      23      25       4    2011        1.2700000        0.9540928
    2761       0      26       4    2011        1.2700000        0.9526484
    2762       1      26       4    2011        1.2700000        0.9512114
    2763       2      26       4    2011        1.2700000        0.9497816
    2764       3      26       4    2011        1.2700000        0.9483591
    2765       4      26       4    2011        1.2700000        0.9469437
    2766       5      26       4    2011        1.2700000        0.9455354
    2767       6      26       4    2011        1.2700000        0.9441342
    2768       7      26       4    2011        1.2700000        0.9427400
    2769       8      26       4    2011        1.2700000        0.9413527
    2770       9      26       4    2011        1.2700000        0.9399723
    2771      10      26       4    2011        1.2700000        0.9385988
    2772      11      26       4    2011        1.2700000        0.9372322
    2773      12      26       4    2011        1.2700000        0.9358722
    2774      13      26       4    2011        1.2700000        0.9345190
    2775      14      26       4    2011        1.2700000        0.9331725
    2776      15      26       4    2011        1.2700000        0.9318325
    2777      16      26       4    2011        1.2700000        0.9304991
    2778      17      26       4    2011        1.2700000        0.9291723
    2779      18      26       4    2011        1.2700000        0.9278519
    2780      19      26       4    2011        1.2700000        0.9265380
    2781      20      26       4    2011        1.2700000        0.9252304
    2782      21      26       4    2011        1.2700000        0.9239292
    2783      22      26       4    2011        1.2700000        0.9226343
    2784      23      26       4    2011        1.2700000        0.9213456
    2785       0      27       4    2011        1.2700000        0.9200634
    2786       1      27       4    2011        1.2700000        0.9187878
    2787       2      27       4    2011        1.2700000        0.9175196
    2788       3      27       4    2011        1.2700000        0.9162590
    2789       4      27       4    2011        1.2700000        0.9150055
    2790       5      27       4    2011        1.2700000        0.9137623
    2791       6      27       4    2011        1.2150000        0.9127458
    2792       7      27       4    2011        1.1880000        0.9144156
    2793       8      27       4    2011        1.2700000        0.9201348
    2794       9      27       4    2011        1.2700000        0.9305362
    2795      10      27       4    2011        1.2700000        0.9430031
    2796      11      27       4    2011        1.2970000        0.9537069
    2797      12      27       4    2011        1.2700000        0.9618000
    2798      13      27       4    2011        1.2970000        0.9676300
    2799      14      27       4    2011        1.3800000        0.9717387
    2800      15      27       4    2011        1.3800000        0.9748151
    2801      16      27       4    2011        1.3800000        0.9772673
    2802      17      27       4    2011        1.3800000        0.9792372
    2803      18      27       4    2011        1.3800000        0.9808733
    2804      19      27       4    2011        1.3800000        0.9825214
    2805      20      27       4    2011        1.3800000        0.9840035
    2806      21      27       4    2011        1.3800000        0.9879877
    2807      22      27       4    2011        1.3800000        0.9982653
    2808      23      27       4    2011        1.3800000        1.0103784
    2809       0      28       4    2011        1.3800000        1.0197280
    2810       1      28       4    2011        1.3800000        1.0254706
    2811       2      28       4    2011        1.3800000        1.0289139
    2812       3      28       4    2011        1.3800000        1.0321690
    2813       4      28       4    2011        1.3800000        1.0349090
    2814       5      28       4    2011        1.3800000        1.0365695
    2815       6      28       4    2011        1.3800000        1.0372570
    2816       7      28       4    2011        1.3800000        1.0383851
    2817       8      28       4    2011        1.3800000        1.0436360
    2818       9      28       4    2011        1.3800000        1.0502209
    2819      10      28       4    2011        1.4400000        1.0552242
    2820      11      28       4    2011        1.5000000        1.0582983
    2821      12      28       4    2011        1.5000000        1.0599970
    2822      13      28       4    2011        1.5000000        1.0608609
    2823      14      28       4    2011        1.5000000        1.0611889
    2824      15      28       4    2011        1.5320000        1.0611034
    2825      16      28       4    2011        1.5000000        1.0606325
    2826      17      28       4    2011        1.5000000        1.0597750
    2827      18      28       4    2011        1.5000000        1.0585449
    2828      19      28       4    2011        1.5000000        1.0569895
    2829      20      28       4    2011        1.5000000        1.0551809
    2830      21      28       4    2011        1.5000000        1.0531971
    2831      22      28       4    2011        1.5000000        1.0511056
    2832      23      28       4    2011        1.5000000        1.0489564
    2833       0      29       4    2011        1.5000000        1.0467819
    2834       1      29       4    2011        1.5000000        1.0446012
    2835       2      29       4    2011        1.5000000        1.0424246
    2836       3      29       4    2011        1.5000000        1.0402573
    2837       4      29       4    2011        1.5000000        1.0381017
    2838       5      29       4    2011        1.5000000        1.0359587
    2839       6      29       4    2011        1.5000000        1.0338288
    2840       7      29       4    2011        1.5000000        1.0317120
    2841       8      29       4    2011        1.5000000        1.0296083
    2842       9      29       4    2011        1.5000000        1.0275177
    2843      10      29       4    2011        1.5000000        1.0254399
    2844      11      29       4    2011        1.5000000        1.0233750
    2845      12      29       4    2011        1.4700000        1.0213227
    2846      13      29       4    2011        1.4100000        1.0192831
    2847      14      29       4    2011        1.3800000        1.0172560
    2848      15      29       4    2011        1.3800000        1.0152412
    2849      16      29       4    2011        1.3800000        1.0132388
    2850      17      29       4    2011        1.3800000        1.0112487
    2851      18      29       4    2011        1.3800000        1.0092726
    2852      19      29       4    2011        1.3800000        1.0073153
    2853      20      29       4    2011        1.3800000        1.0053854
    2854      21      29       4    2011        1.3800000        1.0034905
    2855      22      29       4    2011        1.3800000        1.0016303
    2856      23      29       4    2011        1.3800000        0.9997953
    2857       0      30       4    2011        1.3800000        0.9979718
    2858       1      30       4    2011        1.3800000        0.9961482
    2859       2      30       4    2011        1.3800000        0.9943187
    2860       3      30       4    2011        1.3800000        0.9924829
    2861       4      30       4    2011        1.3800000        0.9906437
    2862       5      30       4    2011        1.3800000        0.9888049
    2863       6      30       4    2011        1.3800000        0.9869703
    2864       7      30       4    2011        1.2700000        0.9851423
    2865       8      30       4    2011        1.2700000        0.9833228
    2866       9      30       4    2011        1.2700000        0.9815127
    2867      10      30       4    2011        1.2700000        0.9797126
    2868      11      30       4    2011        1.2700000        0.9779226
    2869      12      30       4    2011        1.2700000        0.9761430
    2870      13      30       4    2011        1.2700000        0.9744281
    2871      14      30       4    2011        1.2700000        0.9729034
    2872      15      30       4    2011        1.2700000        0.9715344
    2873      16      30       4    2011        1.2700000        0.9701585
    2874      17      30       4    2011        1.2700000        0.9692042
    2875      18      30       4    2011        1.2700000        0.9690440
    2876      19      30       4    2011        1.2700000        0.9690474
    2877      20      30       4    2011        1.2700000        0.9686261
    2878      21      30       4    2011        1.2700000        0.9677035
    2879      22      30       4    2011        1.2700000        0.9664653
    2880      23      30       4    2011        1.2700000        0.9650854
    2881       0       1       5    2011        1.2700000        0.9636463
    2882       1       1       5    2011        1.2700000        0.9621680
    2883       2       1       5    2011        1.2700000        0.9606489
    2884       3       1       5    2011        1.2700000        0.9590890
    2885       4       1       5    2011        1.2700000        0.9574945
    2886       5       1       5    2011        1.2700000        0.9558757
    2887       6       1       5    2011        1.2700000        0.9542431
    2888       7       1       5    2011        1.2700000        0.9526051
    2889       8       1       5    2011        1.2700000        0.9509680
    2890       9       1       5    2011        1.2700000        0.9493354
    2891      10       1       5    2011        1.2700000        0.9477096
    2892      11       1       5    2011        1.2700000        0.9460916
    2893      12       1       5    2011        1.2700000        0.9444822
    2894      13       1       5    2011        1.2700000        0.9428815
    2895      14       1       5    2011        1.2700000        0.9412896
    2896      15       1       5    2011        1.2700000        0.9397065
    2897      16       1       5    2011        1.2700000        0.9381322
    2898      17       1       5    2011        1.1880000        0.9365666
    2899      18       1       5    2011        1.1600000        0.9350097
    2900      19       1       5    2011        1.2700000        0.9334613
    2901      20       1       5    2011        1.2700000        0.9319215
    2902      21       1       5    2011        1.2700000        0.9303902
    2903      22       1       5    2011        1.2150000        0.9288673
    2904      23       1       5    2011        1.1600000        0.9273527
    2905       0       2       5    2011        1.1600000        0.9258463
    2906       1       2       5    2011        1.1880000        0.9243482
    2907       2       2       5    2011        1.2700000        0.9228582
    2908       3       2       5    2011        1.1880000        0.9213763
    2909       4       2       5    2011        1.1600000        0.9199024
    2910       5       2       5    2011        1.1600000        0.9184365
    2911       6       2       5    2011        1.2420000        0.9169784
    2912       7       2       5    2011        1.2700000        0.9155282
    2913       8       2       5    2011        1.1600000        0.9140857
    2914       9       2       5    2011        1.1600000        0.9126509
    2915      10       2       5    2011        1.1600000        0.9112238
    2916      11       2       5    2011        1.1600000        0.9098043
    2917      12       2       5    2011        1.1600000        0.9083923
    2918      13       2       5    2011        1.1600000        0.9069878
    2919      14       2       5    2011        1.1600000        0.9055907
    2920      15       2       5    2011        1.1600000        0.9042010
    2921      16       2       5    2011        1.1600000        0.9028186
    2922      17       2       5    2011        1.1600000        0.9014434
    2923      18       2       5    2011        1.1600000        0.9000754
    2924      19       2       5    2011        1.1600000        0.8987146
    2925      20       2       5    2011        1.1600000        0.8973608
    2926      21       2       5    2011        1.1600000        0.8960141
    2927      22       2       5    2011        1.1600000        0.8946743
    2928      23       2       5    2011        1.1600000        0.8933415
    2929       0       3       5    2011        1.1600000        0.8920156
    2930       1       3       5    2011        1.1600000        0.8906965
    2931       2       3       5    2011        1.1600000        0.8893841
    2932       3       3       5    2011        1.1600000        0.8880785
    2933       4       3       5    2011        1.1600000        0.8867796
    2934       5       3       5    2011        1.1600000        0.8854872
    2935       6       3       5    2011        1.1600000        0.8842015
    2936       7       3       5    2011        1.1600000        0.8829222
    2937       8       3       5    2011        1.1600000        0.8816495
    2938       9       3       5    2011        1.1600000        0.8803831
    2939      10       3       5    2011        1.1600000        0.8791232
    2940      11       3       5    2011        1.1600000        0.8778696
    2941      12       3       5    2011        1.1600000        0.8766222
    2942      13       3       5    2011        1.1600000        0.8753811
    2943      14       3       5    2011        1.1600000        0.8741462
    2944      15       3       5    2011        1.1100000        0.8729175
    2945      16       3       5    2011        1.0600000        0.8716948
    2946      17       3       5    2011        1.0600000        0.8704782
    2947      18       3       5    2011        1.0600000        0.8692676
    2948      19       3       5    2011        1.0600000        0.8680630
    2949      20       3       5    2011        1.1100000        0.8668644
    2950      21       3       5    2011        1.1600000        0.8656715
    2951      22       3       5    2011        1.1600000        0.8644846
    2952      23       3       5    2011        1.1600000        0.8633034
    2953       0       4       5    2011        1.1600000        0.8621280
    2954       1       4       5    2011        1.1600000        0.8609583
    2955       2       4       5    2011        1.1600000        0.8597943
    2956       3       4       5    2011        1.1100000        0.8586359
    2957       4       4       5    2011        1.0600000        0.8574831
    2958       5       4       5    2011        1.0600000        0.8563359
    2959       6       4       5    2011        1.0600000        0.8551941
    2960       7       4       5    2011        1.0600000        0.8540579
    2961       8       4       5    2011        1.0600000        0.8529270
    2962       9       4       5    2011        1.0600000        0.8518016
    2963      10       4       5    2011        1.0600000        0.8506815
    2964      11       4       5    2011        1.0600000        0.8495667
    2965      12       4       5    2011        1.0600000        0.8484572
    2966      13       4       5    2011        1.0600000        0.8473530
    2967      14       4       5    2011        1.0600000        0.8462540
    2968      15       4       5    2011        1.0600000        0.8451601
    2969      16       4       5    2011        1.0600000        0.8440713
    2970      17       4       5    2011        1.0600000        0.8429877
    2971      18       4       5    2011        1.0600000        0.8419091
    2972      19       4       5    2011        1.0600000        0.8408355
    2973      20       4       5    2011        1.0850000        0.8397669
    2974      21       4       5    2011        1.1600000        0.8387033
    2975      22       4       5    2011        1.1600000        0.8376446
    2976      23       4       5    2011        1.1350000        0.8365908
    2977       0       5       5    2011        1.0600000        0.8355418
    2978       1       5       5    2011        1.0600000        0.8344976
    2979       2       5       5    2011        1.0600000        0.8334582
    2980       3       5       5    2011        1.0600000        0.8324236
    2981       4       5       5    2011        1.0600000        0.8313937
    2982       5       5       5    2011        1.0600000        0.8303684
    2983       6       5       5    2011        1.0600000        0.8293478
    2984       7       5       5    2011        1.0600000        0.8283319
    2985       8       5       5    2011        1.0600000        0.8273205
    2986       9       5       5    2011        1.0600000        0.8263137
    2987      10       5       5    2011        1.0600000        0.8253113
    2988      11       5       5    2011        1.0600000        0.8243135
    2989      12       5       5    2011        1.0600000        0.8233202
    2990      13       5       5    2011        1.0600000        0.8223312
    2991      14       5       5    2011        1.0600000        0.8213467
    2992      15       5       5    2011        1.0600000        0.8203665
    2993      16       5       5    2011        1.0600000        0.8193907
    2994      17       5       5    2011        1.0600000        0.8184192
    2995      18       5       5    2011        1.0600000        0.8174520
    2996      19       5       5    2011        1.0600000        0.8164890
    2997      20       5       5    2011        1.1600000        0.8155302
    2998      21       5       5    2011        1.1350000        0.8145757
    2999      22       5       5    2011        1.0600000        0.8136253
    3000      23       5       5    2011        1.0600000        0.8126790
    3001       0       6       5    2011        1.0600000        0.8117368
    3002       1       6       5    2011        1.0600000        0.8107988
    3003       2       6       5    2011        1.0600000        0.8098647
    3004       3       6       5    2011        1.0600000        0.8089348
    3005       4       6       5    2011        1.0600000        0.8080088
    3006       5       6       5    2011        1.0600000        0.8070867
    3007       6       6       5    2011        1.0600000        0.8061686
    3008       7       6       5    2011        1.0600000        0.8052545
    3009       8       6       5    2011        1.0600000        0.8043442
    3010       9       6       5    2011        1.0600000        0.8034378
    3011      10       6       5    2011        1.0600000        0.8025353
    3012      11       6       5    2011        1.0600000        0.8016365
    3013      12       6       5    2011        1.0600000        0.8007416
    3014      13       6       5    2011        1.0600000        0.7998504
    3015      14       6       5    2011        1.0600000        0.7989629
    3016      15       6       5    2011        1.0600000        0.7980792
    3017      16       6       5    2011        1.0600000        0.7971991
    3018      17       6       5    2011        1.0600000        0.7963228
    3019      18       6       5    2011        1.0600000        0.7954500
    3020      19       6       5    2011        1.0600000        0.7945809
    3021      20       6       5    2011        1.0600000        0.7937154
    3022      21       6       5    2011        1.0600000        0.7928534
    3023      22       6       5    2011        1.0600000        0.7919950
    3024      23       6       5    2011        1.0600000        0.7911401
    3025       0       7       5    2011        1.0600000        0.7902887
    3026       1       7       5    2011        1.0600000        0.7894408
    3027       2       7       5    2011        1.0600000        0.7885964
    3028       3       7       5    2011        1.0600000        0.7877554
    3029       4       7       5    2011        1.0600000        0.7869178
    3030       5       7       5    2011        1.0600000        0.7860835
    3031       6       7       5    2011        1.0600000        0.7852527
    3032       7       7       5    2011        1.0600000        0.7844252
    3033       8       7       5    2011        1.0600000        0.7836010
    3034       9       7       5    2011        1.0350000        0.7827801
    3035      10       7       5    2011        0.9850000        0.7819625
    3036      11       7       5    2011        0.9600000        0.7811481
    3037      12       7       5    2011        0.9600000        0.7803370
    3038      13       7       5    2011        0.9600000        0.7795291
    3039      14       7       5    2011        1.0100000        0.7787244
    3040      15       7       5    2011        1.0600000        0.7779229
    3041      16       7       5    2011        1.0100000        0.7771245
    3042      17       7       5    2011        1.0100000        0.7763293
    3043      18       7       5    2011        1.0600000        0.7755372
    3044      19       7       5    2011        1.0350000        0.7747481
    3045      20       7       5    2011        0.9600000        0.7739622
    3046      21       7       5    2011        0.9600000        0.7731793
    3047      22       7       5    2011        0.9600000        0.7723994
    3048      23       7       5    2011        0.9600000        0.7716226
    3049       0       8       5    2011        0.9600000        0.7708488
    3050       1       8       5    2011        0.9600000        0.7700779
    3051       2       8       5    2011        0.9600000        0.7693100
    3052       3       8       5    2011        0.9600000        0.7685450
    3053       4       8       5    2011        0.9600000        0.7677830
    3054       5       8       5    2011        0.9600000        0.7670238
    3055       6       8       5    2011        0.9600000        0.7662676
    3056       7       8       5    2011        0.9600000        0.7655142
    3057       8       8       5    2011        0.9600000        0.7647637
    3058       9       8       5    2011        0.9600000        0.7640160
    3059      10       8       5    2011        0.9600000        0.7632711
    3060      11       8       5    2011        0.9600000        0.7625290
    3061      12       8       5    2011        0.9600000        0.7617897
    3062      13       8       5    2011        0.9600000        0.7610532
    3063      14       8       5    2011        0.9600000        0.7603193
    3064      15       8       5    2011        0.9600000        0.7595883
    3065      16       8       5    2011        0.9600000        0.7588599
    3066      17       8       5    2011        0.9600000        0.7581342
    3067      18       8       5    2011        0.9600000        0.7574113
    3068      19       8       5    2011        0.9600000        0.7566909
    3069      20       8       5    2011        0.9600000        0.7559732
    3070      21       8       5    2011        0.9600000        0.7552582
    3071      22       8       5    2011        0.9600000        0.7545457
    3072      23       8       5    2011        0.9600000        0.7538359
    3073       0       9       5    2011        0.9600000        0.7531286
    3074       1       9       5    2011        0.9600000        0.7524239
    3075       2       9       5    2011        0.9600000        0.7517217
    3076       3       9       5    2011        0.9600000        0.7510221
    3077       4       9       5    2011        0.9600000        0.7503250
    3078       5       9       5    2011        0.9600000        0.7496304
    3079       6       9       5    2011        0.9600000        0.7489383
    3080       7       9       5    2011        0.9600000        0.7482486
    3081       8       9       5    2011        0.9600000        0.7475614
    3082       9       9       5    2011        0.9600000        0.7468767
    3083      10       9       5    2011        0.9600000        0.7461944
    3084      11       9       5    2011        0.9600000        0.7455145
    3085      12       9       5    2011        0.9600000        0.7448369
    3086      13       9       5    2011        0.9600000        0.7441618
    3087      14       9       5    2011        0.9600000        0.7434891
    3088      15       9       5    2011        0.9600000        0.7428186
    3089      16       9       5    2011        0.9600000        0.7421506
    3090      17       9       5    2011        0.9600000        0.7414848
    3091      18       9       5    2011        0.9600000        0.7408214
    3092      19       9       5    2011        0.9600000        0.7401603
    3093      20       9       5    2011        0.8920000        0.7395014
    3094      21       9       5    2011        0.9140000        0.7388449
    3095      22       9       5    2011        0.9600000        0.7381905
    3096      23       9       5    2011        0.9600000        0.7375385
    3097       0      10       5    2011        0.9600000        0.7368886
    3098       1      10       5    2011        0.9600000        0.7362410
    3099       2      10       5    2011        0.9140000        0.7355956
    3100       3      10       5    2011        0.8690000        0.7349523
    3101       4      10       5    2011        0.8690000        0.7343113
    3102       5      10       5    2011        0.8690000        0.7336724
    3103       6      10       5    2011        0.8690000        0.7330357
    3104       7      10       5    2011        0.8690000        0.7324011
    3105       8      10       5    2011        0.8690000        0.7317686
    3106       9      10       5    2011        0.8690000        0.7311382
    3107      10      10       5    2011        0.8690000        0.7305100
    3108      11      10       5    2011        0.9600000        0.7298838
    3109      12      10       5    2011        0.9600000        0.7292598
    3110      13      10       5    2011        0.8690000        0.7286377
    3111      14      10       5    2011        0.8690000        0.7280178
    3112      15      10       5    2011        0.8690000        0.7273998
    3113      16      10       5    2011        0.8690000        0.7267839
    3114      17      10       5    2011        0.8690000        0.7263999
    3115      18      10       5    2011        0.8690000        0.7272459
    3116      19      10       5    2011        0.8690000        0.7295374
    3117      20      10       5    2011        1.0100000        0.7321232
    3118      21      10       5    2011        1.0600000        0.7342706
    3119      22      10       5    2011        0.9850000        0.7363610
    3120      23      10       5    2011        0.9600000        0.7393444
    3121       0      11       5    2011        0.9600000        0.7437659
    3122       1      11       5    2011        0.9850000        0.7489302
    3123       2      11       5    2011        1.0600000        0.7540049
    3124       3      11       5    2011        1.0600000        0.7591814
    3125       4      11       5    2011        1.1350000        0.7652738
    3126       5      11       5    2011        1.1600000        0.7719598
    3127       6      11       5    2011        1.1600000        0.7772727
    3128       7      11       5    2011        1.1600000        0.7792355
    3129       8      11       5    2011        1.2150000        0.7774355
    3130       9      11       5    2011        1.2700000        0.7729986
    3131      10      11       5    2011        1.2420000        0.7675725
    3132      11      11       5    2011        1.1880000        0.7624489
    3133      12      11       5    2011        1.1880000        0.7582667
    3134      13      11       5    2011        1.1600000        0.7551345
    3135      14      11       5    2011        1.1600000        0.7528791
    3136      15      11       5    2011        1.1600000        0.7512474
    3137      16      11       5    2011        1.1880000        0.7500132
    3138      17      11       5    2011        1.3530000        0.7490123
    3139      18      11       5    2011        1.4100000        0.7481404
    3140      19      11       5    2011        1.5000000        0.7473364
    3141      20      11       5    2011        1.5000000        0.7465673
    3142      21      11       5    2011        1.5000000        0.7458163
    3143      22      11       5    2011        1.5000000        0.7450750
    3144      23      11       5    2011        1.4100000        0.7443395
    3145       0      12       5    2011        1.3800000        0.7436082
    3146       1      12       5    2011        1.3800000        0.7428801
    3147       2      12       5    2011        1.3800000        0.7421550
    3148       3      12       5    2011        1.3530000        0.7414327
    3149       4      12       5    2011        1.2700000        0.7407130
    3150       5      12       5    2011        1.2700000        0.7399961
    3151       6      12       5    2011        1.2700000        0.7392818
    3152       7      12       5    2011        1.2700000        0.7385702
    3153       8      12       5    2011        1.2700000        0.7378612
    3154       9      12       5    2011        1.2700000        0.7371548
    3155      10      12       5    2011        1.2700000        0.7364509
    3156      11      12       5    2011        1.2420000        0.7357496
    3157      12      12       5    2011        1.1600000        0.7350509
    3158      13      12       5    2011        1.1600000        0.7343547
    3159      14      12       5    2011        1.1600000        0.7336611
    3160      15      12       5    2011        1.1600000        0.7329699
    3161      16      12       5    2011        1.1600000        0.7322813
    3162      17      12       5    2011        1.1600000        0.7315951
    3163      18      12       5    2011        1.1600000        0.7309114
    3164      19      12       5    2011        1.1600000        0.7302301
    3165      20      12       5    2011        1.1600000        0.7295512
    3166      21      12       5    2011        1.1350000        0.7288748
    3167      22      12       5    2011        1.0600000        0.7282008
    3168      23      12       5    2011        1.0600000        0.7275291
    3169       0      13       5    2011        1.0600000        0.7268599
    3170       1      13       5    2011        1.0600000        0.7261930
    3171       2      13       5    2011        1.0600000        0.7255284
    3172       3      13       5    2011        1.0350000        0.7248662
    3173       4      13       5    2011        0.9850000        0.7242063
    3174       5      13       5    2011        0.9600000        0.7235487
    3175       6      13       5    2011        0.9600000        0.7228933
    3176       7      13       5    2011        0.9600000        0.7222403
    3177       8      13       5    2011        0.9600000        0.7215895
    3178       9      13       5    2011        0.9600000        0.7209410
    3179      10      13       5    2011        0.9600000        0.7202947
    3180      11      13       5    2011        0.9600000        0.7196506
    3181      12      13       5    2011        0.9600000        0.7190088
    3182      13      13       5    2011        0.9600000        0.7183691
    3183      14      13       5    2011        0.9600000        0.7177316
    3184      15      13       5    2011        0.9600000        0.7170963
    3185      16      13       5    2011        0.9600000        0.7164631
    3186      17      13       5    2011        0.9600000        0.7158321
    3187      18      13       5    2011        0.9600000        0.7152033
    3188      19      13       5    2011        0.8690000        0.7145765
    3189      20      13       5    2011        0.9140000        0.7139519
    3190      21      13       5    2011        0.9600000        0.7133293
    3191      22      13       5    2011        0.9600000        0.7127088
    3192      23      13       5    2011        0.9600000        0.7120905
    3193       0      14       5    2011        0.9600000        0.7114741
    3194       1      14       5    2011        0.9600000        0.7108598
    3195       2      14       5    2011        0.9600000        0.7102476
    3196       3      14       5    2011        0.9600000        0.7096373
    3197       4      14       5    2011        0.9600000        0.7090291
    3198       5      14       5    2011        0.9600000        0.7084229
    3199       6      14       5    2011        0.9600000        0.7078187
    3200       7      14       5    2011        0.9600000        0.7072164
    3201       8      14       5    2011        0.9600000        0.7066161
    3202       9      14       5    2011        0.9600000        0.7060178
    3203      10      14       5    2011        0.9600000        0.7054214
    3204      11      14       5    2011        0.9600000        0.7048269
    3205      12      14       5    2011        0.9600000        0.7042345
    3206      13      14       5    2011        0.9600000        0.7036442
    3207      14      14       5    2011        0.9600000        0.7030562
    3208      15      14       5    2011        0.9600000        0.7024702
    3209      16      14       5    2011        0.9600000        0.7018860
    3210      17      14       5    2011        0.9600000        0.7013033
    3211      18      14       5    2011        0.9600000        0.7007223
    3212      19      14       5    2011        0.9600000        0.7001430
    3213      20      14       5    2011        0.9600000        0.6995655
    3214      21      14       5    2011        0.9600000        0.6989897
    3215      22      14       5    2011        0.9600000        0.6984158
    3216      23      14       5    2011        0.9600000        0.6978437
    3217       0      15       5    2011        0.9600000        0.6972733
    3218       1      15       5    2011        0.9600000        0.6967048
    3219       2      15       5    2011        0.9600000        0.6961380
    3220       3      15       5    2011        0.9600000        0.6955730
    3221       4      15       5    2011        0.9600000        0.6950097
    3222       5      15       5    2011        0.9600000        0.6944482
    3223       6      15       5    2011        0.9600000        0.6939998
    3224       7      15       5    2011        0.9370000        0.6936657
    3225       8      15       5    2011        0.9600000        0.6936979
    3226       9      15       5    2011        0.9600000        0.6939319
    3227      10      15       5    2011        0.9600000        0.6941659
    3228      11      15       5    2011        0.9600000        0.6944156
    3229      12      15       5    2011        0.9600000        0.6947235
    3230      13      15       5    2011        0.9600000        0.6950599
    3231      14      15       5    2011        0.9600000        0.6953641
    3232      15      15       5    2011        0.9600000        0.6955576
    3233      16      15       5    2011        0.9600000        0.6957881
    3234      17      15       5    2011        0.9600000        0.6962032
    3235      18      15       5    2011        0.9600000        0.6965085
    3236      19      15       5    2011        0.9600000        0.6965751
    3237      20      15       5    2011        1.0600000        0.6964045
    3238      21      15       5    2011        1.0850000        0.6960551
    3239      22      15       5    2011        1.0600000        0.6955923
    3240      23      15       5    2011        1.0350000        0.6950676
    3241       0      16       5    2011        0.9600000        0.6945132
    3242       1      16       5    2011        1.0100000        0.6939462
    3243       2      16       5    2011        0.9850000        0.6933745
    3244       3      16       5    2011        0.9600000        0.6928016
    3245       4      16       5    2011        0.9600000        0.6922292
    3246       5      16       5    2011        0.9600000        0.6916580
    3247       6      16       5    2011        0.9600000        0.6910882
    3248       7      16       5    2011        0.9600000        0.6905201
    3249       8      16       5    2011        0.9600000        0.6899537
    3250       9      16       5    2011        1.0350000        0.6893890
    3251      10      16       5    2011        1.0850000        0.6888260
    3252      11      16       5    2011        1.0600000        0.6882673
    3253      12      16       5    2011        1.0600000        0.6877144
    3254      13      16       5    2011        1.0600000        0.6871620
    3255      14      16       5    2011        1.0600000        0.6866164
    3256      15      16       5    2011        1.0600000        0.6860874
    3257      16      16       5    2011        1.0600000        0.6855820
    3258      17      16       5    2011        1.0600000        0.6850990
    3259      18      16       5    2011        1.0600000        0.6846285
    3260      19      16       5    2011        1.0600000        0.6841578
    3261      20      16       5    2011        1.0600000        0.6836769
    3262      21      16       5    2011        1.0600000        0.6831814
    3263      22      16       5    2011        1.0600000        0.6826715
    3264      23      16       5    2011        1.0600000        0.6821504
    3265       0      17       5    2011        1.0600000        0.6816218
    3266       1      17       5    2011        1.0600000        0.6810890
    3267       2      17       5    2011        1.0600000        0.6805552
    3268       3      17       5    2011        1.0600000        0.6800242
    3269       4      17       5    2011        1.0600000        0.6794958
    3270       5      17       5    2011        1.0600000        0.6789675
    3271       6      17       5    2011        1.0600000        0.6784386
    3272       7      17       5    2011        1.0600000        0.6779098
    3273       8      17       5    2011        1.0600000        0.6773818
    3274       9      17       5    2011        1.0600000        0.6768550
    3275      10      17       5    2011        1.0600000        0.6763296
    3276      11      17       5    2011        1.0600000        0.6758057
    3277      12      17       5    2011        1.0600000        0.6752833
    3278      13      17       5    2011        1.0600000        0.6747624
    3279      14      17       5    2011        1.0850000        0.6742431
    3280      15      17       5    2011        1.1350000        0.6737252
    3281      16      17       5    2011        1.1600000        0.6732089
    3282      17      17       5    2011        1.1600000        0.6726941
    3283      18      17       5    2011        1.1600000        0.6721808
    3284      19      17       5    2011        1.1600000        0.6716690
    3285      20      17       5    2011        1.1350000        0.6711586
    3286      21      17       5    2011        1.0600000        0.6706498
    3287      22      17       5    2011        1.0600000        0.6701424
    3288      23      17       5    2011        1.0600000        0.6696364
    3289       0      18       5    2011        1.0600000        0.6691319
    3290       1      18       5    2011        1.0600000        0.6686288
    3291       2      18       5    2011        1.0600000        0.6681272
    3292       3      18       5    2011        1.0600000        0.6676270
    3293       4      18       5    2011        1.0600000        0.6671282
    3294       5      18       5    2011        1.0600000        0.6666308
    3295       6      18       5    2011        1.0600000        0.6661349
    3296       7      18       5    2011        1.0600000        0.6656403
    3297       8      18       5    2011        1.0600000        0.6651471
    3298       9      18       5    2011        1.0600000        0.6646553
    3299      10      18       5    2011        1.0600000        0.6641648
    3300      11      18       5    2011        1.0600000        0.6636757
    3301      12      18       5    2011        1.0600000        0.6631880
    3302      13      18       5    2011        1.0600000        0.6627016
    3303      14      18       5    2011        1.0100000        0.6622166
    3304      15      18       5    2011        0.9600000        0.6617329
    3305      16      18       5    2011        0.9600000        0.6612506
    3306      17      18       5    2011        0.9600000        0.6607695
    3307      18      18       5    2011        1.0350000        0.6602898
    3308      19      18       5    2011        1.0600000        0.6598114
    3309      20      18       5    2011        1.0600000        0.6593342
    3310      21      18       5    2011        1.0600000        0.6588584
    3311      22      18       5    2011        1.0350000        0.6583839
    3312      23      18       5    2011        0.9600000        0.6579106
    3313       0      19       5    2011        0.9600000        0.6574386
    3314       1      19       5    2011        1.0100000        0.6569679
    3315       2      19       5    2011        1.0600000        0.6564985
    3316       3      19       5    2011        1.0350000        0.6560303
    3317       4      19       5    2011        1.0600000        0.6555633
    3318       5      19       5    2011        1.0350000        0.6550976
    3319       6      19       5    2011        1.0600000        0.6546331
    3320       7      19       5    2011        1.0600000        0.6541698
    3321       8      19       5    2011        1.0600000        0.6537078
    3322       9      19       5    2011        1.0600000        0.6532470
    3323      10      19       5    2011        1.0600000        0.6527874
    3324      11      19       5    2011        0.9850000        0.6523311
    3325      12      19       5    2011        0.9600000        0.6519478
    3326      13      19       5    2011        0.9600000        0.6515930
    3327      14      19       5    2011        0.9600000        0.6513782
    3328      15      19       5    2011        1.0600000        0.6523697
    3329      16      19       5    2011        1.0600000        0.6574111
    3330      17      19       5    2011        1.0600000        0.6678866
    3331      18      19       5    2011        1.0600000        0.6792794
    3332      19      19       5    2011        1.0600000        0.6861984
    3333      20      19       5    2011        1.0600000        0.6921954
    3334      21      19       5    2011        1.0850000        0.7009101
    3335      22      19       5    2011        2.4820000        0.7115976
    3336      23      19       5    2011        2.6900000        0.7213425
    3337       0      20       5    2011        2.6900000        0.7274874
    3338       1      20       5    2011        2.5200000        0.7290474
    3339       2      20       5    2011        2.5200000        0.7268374
    3340       3      20       5    2011        2.4800000        0.7225964
    3341       4      20       5    2011        2.3600000        0.7179568
    3342       5      20       5    2011        2.3600000        0.7139040
    3343       6      20       5    2011        2.3600000        0.7107722
    3344       7      20       5    2011        2.3200000        0.7084928
    3345       8      20       5    2011        2.2000000        0.7068447
    3346       9      20       5    2011        2.2000000        0.7056040
    3347      10      20       5    2011        2.3600000        0.7046019
    3348      11      20       5    2011        2.2000000        0.7037300
    3349      12      20       5    2011        2.2000000        0.7041042
    3350      13      20       5    2011        2.4000000        0.7074075
    3351      14      20       5    2011        2.7820000        0.7131473
    3352      15      20       5    2011        2.6920000        0.7194288
    3353      16      20       5    2011        2.6900000        0.7252614
    3354      17      20       5    2011        2.5620000        0.7326282
    3355      18      20       5    2011        2.5620000        0.7503998
    3356      19      20       5    2011        2.6050000        0.7772221
    3357      20      20       5    2011        2.4400000        0.7980934
    3358      21      20       5    2011        2.3600000        0.8258026
    3359      22      20       5    2011        2.3600000        0.8811094
    3360      23      20       5    2011        2.3600000        0.9608815
    3361       0      21       5    2011        2.3600000        1.0358565
    3362       1      21       5    2011        2.6050000        1.0764146
    3363       2      21       5    2011        2.6900000        1.0750489
    3364       3      21       5    2011        2.6050000        1.0448268
    3365       4      21       5    2011        2.7800000        1.0046114
    3366       5      21       5    2011        3.0530000        0.9678983
    3367       6      21       5    2011        3.4300000        0.9402450
    3368       7      21       5    2011        3.2400000        0.9217204
    3369       8      21       5    2011        3.4470000        0.9101049
    3370       9      21       5    2011        4.6600000        0.9029398
    3371      10      21       5    2011        4.4250000        0.8983452
    3372      11      21       5    2011        4.1500000        0.8951218
    3373      12      21       5    2011        3.9350000        0.8925885
    3374      13      21       5    2011        3.5800000        0.8903888
    3375      14      21       5    2011        3.3830000        0.8883476
    3376      15      21       5    2011        3.1450000        0.8863829
    3377      16      21       5    2011        3.0500000        0.8844579
    3378      17      21       5    2011        2.9150000        0.8825565
    3379      18      21       5    2011        2.8250000        0.8806717
    3380      19      21       5    2011        2.6900000        0.8788007
    3381      20      21       5    2011        2.6900000        0.8769422
    3382      21      21       5    2011        2.5200000        0.8750956
    3383      22      21       5    2011        2.4400000        0.8732608
    3384      23      21       5    2011        2.3600000        0.8714374
    3385       0      22       5    2011        2.3200000        0.8696255
    3386       1      22       5    2011        2.2000000        0.8678248
    3387       2      22       5    2011        2.2000000        0.8660353
    3388       3      22       5    2011        2.2000000        0.8642569
    3389       4      22       5    2011        2.1630000        0.8624895
    3390       5      22       5    2011        2.0500000        0.8607330
    3391       6      22       5    2011        2.0500000        0.8589873
    3392       7      22       5    2011        2.0500000        0.8572523
    3393       8      22       5    2011        1.9000000        0.8555283
    3394       9      22       5    2011        1.9000000        0.8538187
    3395      10      22       5    2011        1.9000000        0.8521373
    3396      11      22       5    2011        1.9000000        0.8505209
    3397      12      22       5    2011        1.7600000        0.8490668
    3398      13      22       5    2011        1.7600000        0.8490126
    3399      14      22       5    2011        1.7600000        0.8507485
    3400      15      22       5    2011        1.8650000        0.8522385
    3401      16      22       5    2011        1.7600000        0.8531409
    3402      17      22       5    2011        1.7600000        0.8538603
    3403      18      22       5    2011        1.6300000        0.8547716
    3404      19      22       5    2011        1.6300000        0.8559949
    3405      20      22       5    2011        1.6300000        0.8573532
    3406      21      22       5    2011        1.6300000        0.8585129
    3407      22      22       5    2011        1.6300000        0.8591834
    3408      23      22       5    2011        1.6300000        0.8592364
    3409       0      23       5    2011        1.6300000        0.8587048
    3410       1      23       5    2011        1.6300000        0.8577135
    3411       2      23       5    2011        1.6300000        0.8564082
    3412       3      23       5    2011        1.6300000        0.8549114
    3413       4      23       5    2011        1.6300000        0.8533099
    3414       5      23       5    2011        1.6300000        0.8516574
    3415       6      23       5    2011        1.5650000        0.8499844
    3416       7      23       5    2011        1.5000000        0.8483070
    3417       8      23       5    2011        1.5000000        0.8466330
    3418       9      23       5    2011        1.5000000        0.8449660
    3419      10      23       5    2011        1.5000000        0.8433078
    3420      11      23       5    2011        1.5000000        0.8416589
    3421      12      23       5    2011        1.5000000        0.8400196
    3422      13      23       5    2011        1.5000000        0.8383900
    3423      14      23       5    2011        1.5000000        0.8367701
    3424      15      23       5    2011        1.4100000        0.8351597
    3425      16      23       5    2011        1.3800000        0.8335588
    3426      17      23       5    2011        1.3800000        0.8319673
    3427      18      23       5    2011        1.5000000        0.8303852
    3428      19      23       5    2011        1.4700000        0.8288124
    3429      20      23       5    2011        1.3800000        0.8272488
    3430      21      23       5    2011        1.3800000        0.8256944
    3431      22      23       5    2011        1.3800000        0.8241489
    3432      23      23       5    2011        1.3800000        0.8226125
    3433       0      24       5    2011        1.3250000        0.8210850
    3434       1      24       5    2011        1.3250000        0.8195664
    3435       2      24       5    2011        1.3530000        0.8180565
    3436       3      24       5    2011        1.2700000        0.8165553
    3437       4      24       5    2011        1.2700000        0.8150628
    3438       5      24       5    2011        1.2700000        0.8135788
    3439       6      24       5    2011        1.2700000        0.8121033
    3440       7      24       5    2011        1.2700000        0.8106362
    3441       8      24       5    2011        1.2700000        0.8091775
    3442       9      24       5    2011        1.2700000        0.8077271
    3443      10      24       5    2011        1.2700000        0.8062849
    3444      11      24       5    2011        1.2700000        0.8048509
    3445      12      24       5    2011        1.2700000        0.8034250
    3446      13      24       5    2011        1.2700000        0.8020071
    3447      14      24       5    2011        1.2700000        0.8005972
    3448      15      24       5    2011        1.2700000        0.7991952
    3449      16      24       5    2011        1.2700000        0.7978010
    3450      17      24       5    2011        1.2700000        0.7964147
    3451      18      24       5    2011        1.2150000        0.7950360
    3452      19      24       5    2011        1.1600000        0.7936650
    3453      20      24       5    2011        1.1600000        0.7923017
    3454      21      24       5    2011        1.1600000        0.7909458
    3455      22      24       5    2011        1.1600000        0.7895975
    3456      23      24       5    2011        1.1600000        0.7882565
    3457       0      25       5    2011        1.1600000        0.7869230
    3458       1      25       5    2011        1.1600000        0.7855968
    3459       2      25       5    2011        1.1600000        0.7842778
    3460       3      25       5    2011        1.1600000        0.7829660
    3461       4      25       5    2011        1.1600000        0.7816614
    3462       5      25       5    2011        1.1600000        0.7803638
    3463       6      25       5    2011        1.1600000        0.7790733
    3464       7      25       5    2011        1.1600000        0.7777898
    3465       8      25       5    2011        1.1350000        0.7765132
    3466       9      25       5    2011        1.0850000        0.7752434
    3467      10      25       5    2011        1.1100000        0.7739805
    3468      11      25       5    2011        1.0600000        0.7727244
    3469      12      25       5    2011        1.0600000        0.7714750
    3470      13      25       5    2011        1.0600000        0.7702323
    3471      14      25       5    2011        1.1100000        0.7689961
    3472      15      25       5    2011        1.0850000        0.7677666
    3473      16      25       5    2011        1.1350000        0.7665435
    3474      17      25       5    2011        1.0600000        0.7653269
    3475      18      25       5    2011        1.0600000        0.7641168
    3476      19      25       5    2011        1.0600000        0.7629130
    3477      20      25       5    2011        1.0600000        0.7617155
    3478      21      25       5    2011        1.0600000        0.7605243
    3479      22      25       5    2011        1.0600000        0.7593394
    3480      23      25       5    2011        1.0600000        0.7581606
    3481       0      26       5    2011        1.0600000        0.7569880
    3482       1      26       5    2011        1.0600000        0.7558214
    3483       2      26       5    2011        1.0600000        0.7546609
    3484       3      26       5    2011        1.0600000        0.7535064
    3485       4      26       5    2011        1.0600000        0.7523578
    3486       5      26       5    2011        1.0600000        0.7512152
    3487       6      26       5    2011        1.0600000        0.7500784
    3488       7      26       5    2011        1.0600000        0.7489475
    3489       8      26       5    2011        1.0600000        0.7478223
    3490       9      26       5    2011        1.0600000        0.7467029
    3491      10      26       5    2011        1.0600000        0.7455891
    3492      11      26       5    2011        1.0600000        0.7444810
    3493      12      26       5    2011        1.0600000        0.7433786
    3494      13      26       5    2011        1.0100000        0.7422817
    3495      14      26       5    2011        1.0100000        0.7411903
    3496      15      26       5    2011        0.9600000        0.7401044
    3497      16      26       5    2011        0.9600000        0.7390240
    3498      17      26       5    2011        1.0100000        0.7379489
    3499      18      26       5    2011        1.0600000        0.7368793
    3500      19      26       5    2011        1.0350000        0.7358150
    3501      20      26       5    2011        0.9600000        0.7347559
    3502      21      26       5    2011        0.9850000        0.7337022
    3503      22      26       5    2011        1.0100000        0.7326536
    3504      23      26       5    2011        0.9600000        0.7316102
    3505       0      27       5    2011        0.9600000        0.7305720
    3506       1      27       5    2011        0.9600000        0.7295388
    3507       2      27       5    2011        0.9600000        0.7285108
    3508       3      27       5    2011        0.9600000        0.7274877
    3509       4      27       5    2011        0.9600000        0.7264697
    3510       5      27       5    2011        0.9600000        0.7254566
    3511       6      27       5    2011        0.9600000        0.7244490
    3512       7      27       5    2011        0.9600000        0.7234554
    3513       8      27       5    2011        0.9600000        0.7225061
    3514       9      27       5    2011        0.9600000        0.7216384
    3515      10      27       5    2011        0.9850000        0.7208892
    3516      11      27       5    2011        1.0350000        0.7202901
    3517      12      27       5    2011        1.0350000        0.7198461
    3518      13      27       5    2011        0.9600000        0.7195100
    3519      14      27       5    2011        0.9600000        0.7191906
    3520      15      27       5    2011        0.9600000        0.7187960
    3521      16      27       5    2011        0.9600000        0.7182718
    3522      17      27       5    2011        0.9600000        0.7176100
    3523      18      27       5    2011        0.9600000        0.7168337
    3524      19      27       5    2011        0.9600000        0.7159771
    3525      20      27       5    2011        0.9600000        0.7150716
    3526      21      27       5    2011        0.9600000        0.7141399
    3527      22      27       5    2011        0.9600000        0.7131965
    3528      23      27       5    2011        0.9600000        0.7122496
    3529       0      28       5    2011        0.9600000        0.7113033
    3530       1      28       5    2011        0.9600000        0.7103598
    3531       2      28       5    2011        0.9600000        0.7094200
    3532       3      28       5    2011        0.9600000        0.7084844
    3533       4      28       5    2011        0.9600000        0.7075529
    3534       5      28       5    2011        0.9600000        0.7066258
    3535       6      28       5    2011        0.9600000        0.7057030
    3536       7      28       5    2011        0.9600000        0.7047845
    3537       8      28       5    2011        0.9600000        0.7038702
    3538       9      28       5    2011        0.9600000        0.7029601
    3539      10      28       5    2011        0.9600000        0.7020543
    3540      11      28       5    2011        0.9600000        0.7011526
    3541      12      28       5    2011        0.9600000        0.7002552
    3542      13      28       5    2011        0.9600000        0.6993619
    3543      14      28       5    2011        0.9600000        0.6984727
    3544      15      28       5    2011        0.9600000        0.6975876
    3545      16      28       5    2011        0.9600000        0.6967064
    3546      17      28       5    2011        0.9600000        0.6958292
    3547      18      28       5    2011        0.9600000        0.6949560
    3548      19      28       5    2011        0.9600000        0.6940867
    3549      20      28       5    2011        0.9600000        0.6932213
    3550      21      28       5    2011        0.9600000        0.6923597
    3551      22      28       5    2011        0.9600000        0.6915021
    3552      23      28       5    2011        0.9600000        0.6906482
    3553       0      29       5    2011        0.9600000        0.6897982
    3554       1      29       5    2011        0.9600000        0.6889520
    3555       2      29       5    2011        0.9600000        0.6881095
    3556       3      29       5    2011        0.9600000        0.6872707
    3557       4      29       5    2011        0.9600000        0.6864357
    3558       5      29       5    2011        0.9600000        0.6856043
    3559       6      29       5    2011        0.9600000        0.6847767
    3560       7      29       5    2011        0.9600000        0.6839526
    3561       8      29       5    2011        0.9600000        0.6831322
    3562       9      29       5    2011        0.9600000        0.6823153
    3563      10      29       5    2011        0.9600000        0.6815020
    3564      11      29       5    2011        0.9600000        0.6806923
    3565      12      29       5    2011        0.9600000        0.6798860
    3566      13      29       5    2011        0.9600000        0.6790833
    3567      14      29       5    2011        0.9600000        0.6782840
    3568      15      29       5    2011        0.9600000        0.6774882
    3569      16      29       5    2011        0.9600000        0.6766958
    3570      17      29       5    2011        0.9600000        0.6759068
    3571      18      29       5    2011        0.9370000        0.6751212
    3572      19      29       5    2011        0.8690000        0.6743389
    3573      20      29       5    2011        0.9140000        0.6735600
    3574      21      29       5    2011        0.8690000        0.6727843
    3575      22      29       5    2011        0.8690000        0.6720120
    3576      23      29       5    2011        0.8690000        0.6712429
    3577       0      30       5    2011        0.8920000        0.6704771
    3578       1      30       5    2011        0.9140000        0.6697145
    3579       2      30       5    2011        0.9600000        0.6689551
    3580       3      30       5    2011        0.9600000        0.6681989
    3581       4      30       5    2011        0.9600000        0.6674459
    3582       5      30       5    2011        0.9370000        0.6666960
    3583       6      30       5    2011        0.9370000        0.6659492
    3584       7      30       5    2011        0.8920000        0.6652055
    3585       8      30       5    2011        0.9600000        0.6644649
    3586       9      30       5    2011        0.9600000        0.6637274
    3587      10      30       5    2011        0.9600000        0.6629929
    3588      11      30       5    2011        0.9600000        0.6622614
    3589      12      30       5    2011        0.9600000        0.6615329
    3590      13      30       5    2011        0.8690000        0.6608074
    3591      14      30       5    2011        0.8690000        0.6600849
    3592      15      30       5    2011        0.8690000        0.6593653
    3593      16      30       5    2011        0.8690000        0.6586487
    3594      17      30       5    2011        0.8690000        0.6579349
    3595      18      30       5    2011        0.8690000        0.6572240
    3596      19      30       5    2011        0.8690000        0.6565160
    3597      20      30       5    2011        0.8690000        0.6558109
    3598      21      30       5    2011        0.8690000        0.6551086
    3599      22      30       5    2011        0.8690000        0.6544090
    3600      23      30       5    2011        0.8690000        0.6537123
    3601       0      31       5    2011        0.8690000        0.6530184
    3602       1      31       5    2011        0.8690000        0.6523272
    3603       2      31       5    2011        0.8690000        0.6516388
    3604       3      31       5    2011        0.8690000        0.6509531
    3605       4      31       5    2011        0.8690000        0.6502701
    3606       5      31       5    2011        0.8690000        0.6496295
    3607       6      31       5    2011        0.8690000        0.6494886
    3608       7      31       5    2011        0.8690000        0.6505154
    3609       8      31       5    2011        0.8920000        0.6542335
    3610       9      31       5    2011        0.9600000        0.6682556
    3611      10      31       5    2011        1.0350000        0.6984449
    3612      11      31       5    2011        1.1600000        0.7301592
    3613      12      31       5    2011        1.2150000        0.7553929
    3614      13      31       5    2011        1.3530000        0.7906220
    3615      14      31       5    2011        1.4700000        0.8521660
    3616      15      31       5    2011        1.6620000        0.9309119
    3617      16      31       5    2011        1.9400000        0.9988281
    3618      17      31       5    2011        2.3200000        1.0344250
    3619      18      31       5    2011        2.3600000        1.0365865
    3620      19      31       5    2011        2.3600000        1.0194630
    3621      20      31       5    2011        2.2400000        0.9969956
    3622      21      31       5    2011        2.2000000        0.9751857
    3623      22      31       5    2011        2.2000000        0.9556987
    3624      23      31       5    2011        2.2000000        0.9401266
    3625       0       1       6    2011        2.2000000        0.9290385
    3626       1       1       6    2011        2.3600000        0.9210492
    3627       2       1       6    2011        2.3600000        0.9139850
    3628       3       1       6    2011        2.4800000        0.9065477
    3629       4       1       6    2011        2.6900000        0.8987926
    3630       5       1       6    2011        2.8250000        0.8914545
    3631       6       1       6    2011        2.8700000        0.8851563
    3632       7       1       6    2011        2.7350000        0.8800930
    3633       8       1       6    2011        2.6470000        0.8761158
    3634       9       1       6    2011        2.4800000        0.8729351
    3635      10       1       6    2011        2.3600000        0.8702698
    3636      11       1       6    2011        2.2800000        0.8679097
    3637      12       1       6    2011        2.2000000        0.8657199
    3638      13       1       6    2011        2.2000000        0.8636226
    3639      14       1       6    2011        2.2000000        0.8615765
    3640      15       1       6    2011        2.0870000        0.8595610
    3641      16       1       6    2011        2.0500000        0.8575660
    3642      17       1       6    2011        1.9750000        0.8555872
    3643      18       1       6    2011        1.9000000        0.8536223
    3644      19       1       6    2011        1.8650000        0.8516706
    3645      20       1       6    2011        1.7600000        0.8497314
    3646      21       1       6    2011        1.7600000        0.8478047
    3647      22       1       6    2011        1.6950000        0.8458901
    3648      23       1       6    2011        1.6300000        0.8439876
    3649       0       2       6    2011        1.5970000        0.8420972
    3650       1       2       6    2011        1.5000000        0.8402185
    3651       2       2       6    2011        1.5000000        0.8383517
    3652       3       2       6    2011        1.5000000        0.8364965
    3653       4       2       6    2011        1.4400000        0.8346530
    3654       5       2       6    2011        1.3800000        0.8328208
    3655       6       2       6    2011        1.3800000        0.8310001
    3656       7       2       6    2011        1.3800000        0.8291907
    3657       8       2       6    2011        1.3800000        0.8273924
    3658       9       2       6    2011        1.3800000        0.8256053
    3659      10       2       6    2011        1.3800000        0.8238291
    3660      11       2       6    2011        1.2700000        0.8220639
    3661      12       2       6    2011        1.2700000        0.8203094
    3662      13       2       6    2011        1.2700000        0.8185658
    3663      14       2       6    2011        1.2700000        0.8168327
    3664      15       2       6    2011        1.2700000        0.8151102
    3665      16       2       6    2011        1.2700000        0.8133982
    3666      17       2       6    2011        1.2150000        0.8116966
    3667      18       2       6    2011        1.1600000        0.8100053
    3668      19       2       6    2011        1.1600000        0.8083241
    3669      20       2       6    2011        1.1600000        0.8066532
    3670      21       2       6    2011        1.1600000        0.8049922
    3671      22       2       6    2011        1.1600000        0.8033412
    3672      23       2       6    2011        1.1600000        0.8017001
    3673       0       3       6    2011        1.1600000        0.8000688
    3674       1       3       6    2011        1.1600000        0.7984473
    3675       2       3       6    2011        1.1600000        0.7968353
    3676       3       3       6    2011        1.1100000        0.7952330
    3677       4       3       6    2011        1.0600000        0.7936401
    3678       5       3       6    2011        1.0600000        0.7920566
    3679       6       3       6    2011        1.0600000        0.7904825
    3680       7       3       6    2011        1.0600000        0.7889176
    3681       8       3       6    2011        1.0600000        0.7873619
    3682       9       3       6    2011        1.0600000        0.7858154
    3683      10       3       6    2011        1.0600000        0.7842778
    3684      11       3       6    2011        1.0600000        0.7827493
    3685      12       3       6    2011        1.0600000        0.7812296
    3686      13       3       6    2011        1.0600000        0.7797188
    3687      14       3       6    2011        1.0600000        0.7782167
    3688      15       3       6    2011        0.9600000        0.7767233
    3689      16       3       6    2011        0.9600000        0.7752385
    3690      17       3       6    2011        0.9600000        0.7737622
    3691      18       3       6    2011        0.9600000        0.7722945
    3692      19       3       6    2011        0.9600000        0.7708351
    3693      20       3       6    2011        0.9600000        0.7693841
    3694      21       3       6    2011        0.9600000        0.7679414
    3695      22       3       6    2011        0.9600000        0.7665069
    3696      23       3       6    2011        0.9600000        0.7650805
    3697       0       4       6    2011        0.9600000        0.7636622
    3698       1       4       6    2011        0.9600000        0.7622520
    3699       2       4       6    2011        0.9600000        0.7608497
    3700       3       4       6    2011        0.9600000        0.7594553
    3701       4       4       6    2011        0.9600000        0.7580687
    3702       5       4       6    2011        0.9600000        0.7566899
    3703       6       4       6    2011        0.9600000        0.7553189
    3704       7       4       6    2011        0.9600000        0.7539555
    3705       8       4       6    2011        0.9600000        0.7525997
    3706       9       4       6    2011        0.9600000        0.7512514
    3707      10       4       6    2011        0.9600000        0.7499106
    3708      11       4       6    2011        0.9600000        0.7485772
    3709      12       4       6    2011        0.9370000        0.7472512
    3710      13       4       6    2011        0.8690000        0.7459325
    3711      14       4       6    2011        0.8690000        0.7446446
    3712      15       4       6    2011        0.8690000        0.7443303
    3713      16       4       6    2011        0.8690000        0.7447420
    3714      17       4       6    2011        0.9870000        0.7446537
    3715      18       4       6    2011        0.9600000        0.7439700
    3716      19       4       6    2011        0.9140000        0.7430029
    3717      20       4       6    2011        0.9600000        0.7419952
    3718      21       4       6    2011        0.9600000        0.7410823
    3719      22       4       6    2011        0.9600000        0.7416806
    3720      23       4       6    2011        0.9600000        0.7613202
    3721       0       5       6    2011        1.0850000        0.8225343
    3722       1       5       6    2011        1.4130000        0.8997135
    3723       2       5       6    2011        1.6620000        0.9526731
    3724       3       5       6    2011        2.0180000        0.9959347
    3725       4       5       6    2011        2.8750000        1.0491654
    3726       5       5       6    2011        3.7320000        1.1046076
    3727       6       5       6    2011        3.9870000        1.1434018
    3728       7       5       6    2011        3.6300000        1.1565768
    3729       8       5       6    2011        3.0980000        1.1494122
    3730       9       5       6    2011        2.9150000        1.1324630
    3731      10       5       6    2011        2.7350000        1.1133772
    3732      11       5       6    2011        2.8250000        1.0955049
    3733      12       5       6    2011        2.6900000        1.0798909
    3734      13       5       6    2011        2.6050000        1.0665603
    3735      14       5       6    2011        2.6050000        1.0558766
    3736      15       5       6    2011        2.6900000        1.0470648
    3737      16       5       6    2011        2.5620000        1.0399082
    3738      17       5       6    2011        2.4800000        1.0340963
    3739      18       5       6    2011        2.3600000        1.0294986
    3740      19       5       6    2011        2.8750000        1.0276006
    3741      20       5       6    2011        3.4300000        1.0291649
    3742      21       5       6    2011        3.4300000        1.0338704
    3743      22       5       6    2011        3.4300000        1.0456225
    3744      23       5       6    2011        3.4300000        1.0635292
    3745       0       6       6    2011        3.4300000        1.0819453
    3746       1       6       6    2011        3.3350000        1.0982725
    3747       2       6       6    2011        3.2880000        1.1114748
    3748       3       6       6    2011        3.3830000        1.1200865
    3749       4       6       6    2011        3.1920000        1.1227483
    3750       5       6       6    2011        3.0500000        1.1195216
    3751       6       6       6    2011        2.8700000        1.1122055
    3752       7       6       6    2011        2.8700000        1.1032702
    3753       8       6       6    2011        2.8250000        1.0946222
    3754       9       6       6    2011        2.6900000        1.0871474
    3755      10       6       6    2011        2.6900000        1.0809389
    3756      11       6       6    2011        2.5200000        1.0757204
    3757      12       6       6    2011        2.6470000        1.0711530
    3758      13       6       6    2011        2.8700000        1.0669706
    3759      14       6       6    2011        2.8700000        1.0656784
    3760      15       6       6    2011        2.7350000        1.0683512
    3761      16       6       6    2011        2.6900000        1.0694020
    3762      17       6       6    2011        2.6900000        1.0686107
    3763      18       6       6    2011        2.7350000        1.0669138
    3764      19       6       6    2011        2.5620000        1.0645521
    3765      20       6       6    2011        2.4800000        1.0625425
    3766      21       6       6    2011        2.4000000        1.0619263
    3767      22       6       6    2011        2.3600000        1.0624631
    3768      23       6       6    2011        2.3600000        1.0637408
    3769       0       7       6    2011        2.2400000        1.0657804
    3770       1       7       6    2011        2.2000000        1.0684566
    3771       2       7       6    2011        2.2000000        1.0711820
    3772       3       7       6    2011        2.2000000        1.0732005
    3773       4       7       6    2011        2.2000000        1.0739953
    3774       5       7       6    2011        2.2000000        1.0734454
    3775       6       7       6    2011        2.2000000        1.0717343
    3776       7       7       6    2011        2.0870000        1.0691748
    3777       8       7       6    2011        2.0500000        1.0660714
    3778       9       7       6    2011        2.0500000        1.0626579
    3779      10       7       6    2011        2.0500000        1.0590878
    3780      11       7       6    2011        2.0500000        1.0554520
    3781      12       7       6    2011        2.0500000        1.0517991
    3782      13       7       6    2011        2.0500000        1.0481536
    3783      14       7       6    2011        2.0500000        1.0445270
    3784      15       7       6    2011        2.0500000        1.0409246
    3785      16       7       6    2011        2.0500000        1.0373487
    3786      17       7       6    2011        1.9000000        1.0338000
    3787      18       7       6    2011        1.9000000        1.0302790
    3788      19       7       6    2011        1.9000000        1.0267861
    3789      20       7       6    2011        1.9000000        1.0260874
    3790      21       7       6    2011        1.9000000        1.0420340
    3791      22       7       6    2011        1.7950000        1.0960462
    3792      23       7       6    2011        2.0500000        1.1790227
    3793       0       8       6    2011        2.2800000        1.2599047
    3794       1       8       6    2011        2.5220000        1.3477212
    3795       2       8       6    2011        2.7800000        1.4689785
    3796       3       8       6    2011        3.1970000        1.6209609
    3797       4       8       6    2011        4.3700000        1.7752105
    3798       5       8       6    2011        4.4250000        1.8982378
    3799       6       8       6    2011        4.3700000        1.9745414
    3800       7       8       6    2011        4.3150000        2.0106154
    3801       8       8       6    2011        4.3150000        2.0203484
    3802       9       8       6    2011        4.3700000        2.0146391
    3803      10       8       6    2011        4.2600000        1.9994878
    3804      11       8       6    2011        4.2600000        1.9783663
    3805      12       8       6    2011        4.2050000        1.9543009
    3806      13       8       6    2011        4.0400000        1.9299690
    3807      14       8       6    2011        4.0400000        1.9071622
    3808      15       8       6    2011        4.0400000        1.8866892
    3809      16       8       6    2011        4.0450000        1.8686465
    3810      17       8       6    2011        4.8400000        1.8527401
    3811      18       8       6    2011        4.7800000        1.8385247
    3812      19       8       6    2011        4.7200000        1.8255512
    3813      20       8       6    2011        4.6600000        1.8134418
    3814      21       8       6    2011        4.2600000        1.8019142
    3815      22       8       6    2011        4.2050000        1.7907762
    3816      23       8       6    2011        4.0400000        1.7799062
    3817       0       9       6    2011        4.0400000        1.7692319
    3818       1       9       6    2011        3.8300000        1.7587124
    3819       2       9       6    2011        3.7800000        1.7483255
    3820       3       9       6    2011        3.6300000        1.7380589
    3821       4       9       6    2011        3.5300000        1.7279060
    3822       5       9       6    2011        3.4300000        1.7178631
    3823       6       9       6    2011        3.3350000        1.7079275
    3824       7       9       6    2011        3.2400000        1.6980973
    3825       8       9       6    2011        3.2400000        1.6883708
    3826       9       9       6    2011        3.0980000        1.6787465
    3827      10       9       6    2011        3.0500000        1.6692231
    3828      11       9       6    2011        3.0500000        1.6597991
    3829      12       9       6    2011        3.0050000        1.6504733
    3830      13       9       6    2011        2.9600000        1.6412442
    3831      14       9       6    2011        2.7800000        1.6321106
    3832      15       9       6    2011        2.6900000        1.6230712
    3833      16       9       6    2011        2.6900000        1.6141248
    3834      17       9       6    2011        2.6470000        1.6052701
    3835      18       9       6    2011        2.5200000        1.5965059
    3836      19       9       6    2011        2.5200000        1.5878311
    3837      20       9       6    2011        2.5200000        1.5792443
    3838      21       9       6    2011        2.4400000        1.5707446
    3839      22       9       6    2011        2.3600000        1.5623307
    3840      23       9       6    2011        2.3600000        1.5540015
    3841       0      10       6    2011        2.3600000        1.5457560
    3842       1      10       6    2011        2.3600000        1.5375930
    3843       2      10       6    2011        2.2400000        1.5295115
    3844       3      10       6    2011        2.2000000        1.5215104
    3845       4      10       6    2011        2.2000000        1.5135888
    3846       5      10       6    2011        2.2000000        1.5057457
    3847       6      10       6    2011        2.2000000        1.4979804
    3848       7      10       6    2011        2.2000000        1.4902918
    3849       8      10       6    2011        2.1250000        1.4826791
    3850       9      10       6    2011        2.0500000        1.4751412
    3851      10      10       6    2011        2.0500000        1.4676766
    3852      11      10       6    2011        2.0500000        1.4602845
    3853      12      10       6    2011        2.0500000        1.4529637
    3854      13      10       6    2011        2.0500000        1.4457134
    3855      14      10       6    2011        2.0500000        1.4385328
    3856      15      10       6    2011        2.0120000        1.4314213
    3857      16      10       6    2011        2.0120000        1.4243797
    3858      17      10       6    2011        1.9000000        1.4174096
    3859      18      10       6    2011        1.9000000        1.4105147
    3860      19      10       6    2011        1.8650000        1.4037181
    3861      20      10       6    2011        1.7600000        1.3970992
    3862      21      10       6    2011        1.7600000        1.3907846
    3863      22      10       6    2011        1.7600000        1.3849376
    3864      23      10       6    2011        1.7600000        1.3798181
    3865       0      11       6    2011        1.9000000        1.3752940
    3866       1      11       6    2011        1.9000000        1.3710288
    3867       2      11       6    2011        1.8300000        1.3669254
    3868       3      11       6    2011        1.7600000        1.3629877
    3869       4      11       6    2011        1.7600000        1.3591880
    3870       5      11       6    2011        1.7950000        1.3554418
    3871       6      11       6    2011        1.9000000        1.3516488
    3872       7      11       6    2011        1.7600000        1.3477250
    3873       8      11       6    2011        1.7600000        1.3435941
    3874       9      11       6    2011        1.7600000        1.3391780
    3875      10      11       6    2011        1.7280000        1.3344207
    3876      11      11       6    2011        1.6300000        1.3293195
    3877      12      11       6    2011        1.6300000        1.3239273
    3878      13      11       6    2011        1.6300000        1.3183317
    3879      14      11       6    2011        1.6300000        1.3126692
    3880      15      11       6    2011        1.6300000        1.3071899
    3881      16      11       6    2011        1.6300000        1.3023457
    3882      17      11       6    2011        1.6300000        1.3066760
    3883      18      11       6    2011        1.6300000        1.3200604
    3884      19      11       6    2011        1.6300000        1.3413585
    3885      20      11       6    2011        1.6300000        1.3681087
    3886      21      11       6    2011        1.6950000        1.3920811
    3887      22      11       6    2011        1.7600000        1.4106495
    3888      23      11       6    2011        1.8650000        1.4255794
    3889       0      12       6    2011        1.9000000        1.4389315
    3890       1      12       6    2011        1.8300000        1.4509084
    3891       2      12       6    2011        1.9000000        1.4603298
    3892       3      12       6    2011        1.9000000        1.4660400
    3893       4      12       6    2011        1.9000000        1.4677569
    3894       5      12       6    2011        1.9000000        1.4660503
    3895       6      12       6    2011        1.8650000        1.4618886
    3896       7      12       6    2011        1.9000000        1.4562166
    3897       8      12       6    2011        1.7600000        1.4497441
    3898       9      12       6    2011        1.7600000        1.4429169
    3899      10      12       6    2011        1.7600000        1.4359771
    3900      11      12       6    2011        1.6300000        1.4290390
    3901      12      12       6    2011        1.6300000        1.4221490
    3902      13      12       6    2011        1.6300000        1.4153222
    3903      14      12       6    2011        1.6300000        1.4085613
    3904      15      12       6    2011        1.6300000        1.4018654
    3905      16      12       6    2011        1.6300000        1.3952326
    3906      17      12       6    2011        1.6300000        1.3886613
    3907      18      12       6    2011        1.6300000        1.3821503
    3908      19      12       6    2011        1.5320000        1.3756988
    3909      20      12       6    2011        1.6300000        1.3693057
    3910      21      12       6    2011        1.6950000        1.3629705
    3911      22      12       6    2011        1.6300000        1.3566925
    3912      23      12       6    2011        1.6300000        1.3504708
    3913       0      13       6    2011        1.6300000        1.3443050
    3914       1      13       6    2011        1.6300000        1.3381944
    3915       2      13       6    2011        1.6300000        1.3321383
    3916       3      13       6    2011        1.6300000        1.3261360
    3917       4      13       6    2011        1.5320000        1.3201871
    3918       5      13       6    2011        1.5000000        1.3142909
    3919       6      13       6    2011        1.5000000        1.3084467
    3920       7      13       6    2011        1.5000000        1.3026541
    3921       8      13       6    2011        1.5000000        1.2969124
    3922       9      13       6    2011        1.5000000        1.2912210
    3923      10      13       6    2011        1.3800000        1.2855794
    3924      11      13       6    2011        1.3800000        1.2799870
    3925      12      13       6    2011        1.3800000        1.2744433
    3926      13      13       6    2011        1.3800000        1.2689477
    3927      14      13       6    2011        1.3800000        1.2634997
    3928      15      13       6    2011        1.3800000        1.2580988
    3929      16      13       6    2011        1.3800000        1.2527444
    3930      17      13       6    2011        1.3800000        1.2474361
    3931      18      13       6    2011        1.3800000        1.2421732
    3932      19      13       6    2011        1.3800000        1.2369554
    3933      20      13       6    2011        1.3800000        1.2317822
    3934      21      13       6    2011        1.3800000        1.2266530
    3935      22      13       6    2011        1.2970000        1.2217072
    3936      23      13       6    2011        1.2700000        1.2168171
    3937       0      14       6    2011        1.2700000        1.2118681
    3938       1      14       6    2011        1.2970000        1.2075335
    3939       2      14       6    2011        1.2700000        1.2050126
    3940       3      14       6    2011        1.2700000        1.2038547
    3941       4      14       6    2011        1.3800000        1.2017985
    3942       5      14       6    2011        1.3800000        1.1983941
    3943       6      14       6    2011        1.3800000        1.1942305
    3944       7      14       6    2011        1.3530000        1.1898750
    3945       8      14       6    2011        1.2700000        1.1855972
    3946       9      14       6    2011        1.3250000        1.1814364
    3947      10      14       6    2011        1.2700000        1.1773233
    3948      11      14       6    2011        1.2700000        1.1731760
    3949      12      14       6    2011        1.2700000        1.1689477
    3950      13      14       6    2011        1.2700000        1.1646322
    3951      14      14       6    2011        1.2700000        1.1602488
    3952      15      14       6    2011        1.2700000        1.1558256
    3953      16      14       6    2011        1.2700000        1.1513889
    3954      17      14       6    2011        1.2700000        1.1469580
    3955      18      14       6    2011        1.2700000        1.1425460
    3956      19      14       6    2011        1.2700000        1.1381607
    3957      20      14       6    2011        1.2700000        1.1338061
    3958      21      14       6    2011        1.2700000        1.1294845
    3959      22      14       6    2011        1.2700000        1.1251966
    3960      23      14       6    2011        1.2420000        1.1209429
    3961       0      15       6    2011        1.2150000        1.1167232
    3962       1      15       6    2011        1.2150000        1.1125373
    3963       2      15       6    2011        1.1600000        1.1083849
    3964       3      15       6    2011        1.2150000        1.1042658
    3965       4      15       6    2011        1.2700000        1.1001795
    3966       5      15       6    2011        1.2700000        1.0961258
    3967       6      15       6    2011        1.2420000        1.0921044
    3968       7      15       6    2011        1.1600000        1.0881148
    3969       8      15       6    2011        1.1600000        1.0841568
    3970       9      15       6    2011        1.1600000        1.0802301
    3971      10      15       6    2011        1.1600000        1.0763343
    3972      11      15       6    2011        1.1600000        1.0724691
    3973      12      15       6    2011        1.1600000        1.0686342
    3974      13      15       6    2011        1.1600000        1.0648293
    3975      14      15       6    2011        1.1600000        1.0610541
    3976      15      15       6    2011        1.1600000        1.0573083
    3977      16      15       6    2011        1.1600000        1.0535916
    3978      17      15       6    2011        1.1600000        1.0499037
    3979      18      15       6    2011        1.1600000        1.0462444
    3980      19      15       6    2011        1.1600000        1.0426133
    3981      20      15       6    2011        1.1600000        1.0390101
    3982      21      15       6    2011        1.1600000        1.0354346
    3983      22      15       6    2011        1.1600000        1.0318866
    3984      23      15       6    2011        1.1100000        1.0283656
    3985       0      16       6    2011        1.0850000        1.0248715
    3986       1      16       6    2011        1.1350000        1.0214041
    3987       2      16       6    2011        1.1350000        1.0179629
    3988       3      16       6    2011        1.0600000        1.0145479
    3989       4      16       6    2011        1.0850000        1.0111586
    3990       5      16       6    2011        1.0600000        1.0077949
    3991       6      16       6    2011        1.0600000        1.0044566
    3992       7      16       6    2011        1.0600000        1.0011433
    3993       8      16       6    2011        1.0600000        0.9978549
    3994       9      16       6    2011        1.0600000        0.9945910
    3995      10      16       6    2011        1.0600000        0.9913515
    3996      11      16       6    2011        1.0600000        0.9881361
    3997      12      16       6    2011        1.0600000        0.9864019
    3998      13      16       6    2011        1.0600000        0.9894131
    3999      14      16       6    2011        1.0600000        0.9943688
    4000      15      16       6    2011        1.0600000        0.9967013
    4001      16      16       6    2011        1.0600000        0.9963747
    4002      17      16       6    2011        1.1350000        0.9962898
    4003      18      16       6    2011        1.1600000        0.9952968
    4004      19      16       6    2011        1.1350000        0.9934368
    4005      20      16       6    2011        1.0600000        0.9913278
    4006      21      16       6    2011        1.0600000        0.9889635
    4007      22      16       6    2011        1.0600000        0.9865219
    4008      23      16       6    2011        1.0600000        0.9843658
    4009       0      17       6    2011        1.0600000        0.9827819
    4010       1      17       6    2011        1.0600000        0.9817526
    4011       2      17       6    2011        1.0600000        0.9809350
    4012       3      17       6    2011        1.0600000        0.9798767
    4013       4      17       6    2011        1.0600000        0.9782719
    4014       5      17       6    2011        1.0600000        0.9760633
    4015       6      17       6    2011        1.0600000        0.9733784
    4016       7      17       6    2011        1.0350000        0.9704068
    4017       8      17       6    2011        0.9600000        0.9673096
    4018       9      17       6    2011        0.9600000        0.9641877
    4019      10      17       6    2011        0.9850000        0.9610892
    4020      11      17       6    2011        0.9600000        0.9580290
    4021      12      17       6    2011        0.9600000        0.9550071
    4022      13      17       6    2011        0.9600000        0.9520188
    4023      14      17       6    2011        0.9600000        0.9490594
    4024      15      17       6    2011        0.9600000        0.9461257
    4025      16      17       6    2011        0.9600000        0.9432163
    4026      17      17       6    2011        0.9600000        0.9404327
    4027      18      17       6    2011        0.9600000        0.9382596
    4028      19      17       6    2011        0.9600000        0.9375071
    4029      20      17       6    2011        0.9600000        0.9379359
    4030      21      17       6    2011        0.9600000        0.9390488
    4031      22      17       6    2011        0.9600000        0.9398849
    4032      23      17       6    2011        1.0100000        0.9408313
    4033       0      18       6    2011        1.0600000        0.9443155
    4034       1      18       6    2011        1.0600000        0.9524196
    4035       2      18       6    2011        1.0600000        0.9607929
    4036       3      18       6    2011        1.1370000        0.9667282
    4037       4      18       6    2011        1.2420000        0.9707938
    4038       5      18       6    2011        1.1600000        0.9738954
    4039       6      18       6    2011        1.1600000        0.9765806
    4040       7      18       6    2011        1.1600000        0.9789129
    4041       8      18       6    2011        1.1600000        0.9806720
    4042       9      18       6    2011        1.1600000        0.9815935
    4043      10      18       6    2011        1.2700000        0.9815369
    4044      11      18       6    2011        1.1600000        0.9805379
    4045      12      18       6    2011        1.1600000        0.9787642
    4046      13      18       6    2011        1.1600000        0.9764332
    4047      14      18       6    2011        1.1600000        0.9737457
    4048      15      18       6    2011        1.1600000        0.9720825
    4049      16      18       6    2011        1.1350000        0.9703059
    4050      17      18       6    2011        1.1600000        0.9679351
    4051      18      18       6    2011        1.1600000        0.9656194
    4052      19      18       6    2011        1.1600000        0.9639572
    4053      20      18       6    2011        1.1350000        0.9632581
    4054      21      18       6    2011        1.1350000        0.9640302
    4055      22      18       6    2011        1.1600000        0.9660897
    4056      23      18       6    2011        1.1600000        0.9676771
    4057       0      19       6    2011        1.1600000        0.9681321
    4058       1      19       6    2011        1.1600000        0.9676926
    4059       2      19       6    2011        1.1600000        0.9670777
    4060       3      19       6    2011        1.1600000        0.9670110
    4061       4      19       6    2011        1.1600000        0.9677088
    4062       5      19       6    2011        1.1600000        0.9690942
    4063       6      19       6    2011        1.1600000        0.9706667
    4064       7      19       6    2011        1.1600000        0.9710940
    4065       8      19       6    2011        1.1600000        0.9701597
    4066       9      19       6    2011        1.1600000        0.9684341
    4067      10      19       6    2011        1.1600000        0.9666446
    4068      11      19       6    2011        1.1600000        0.9654563
    4069      12      19       6    2011        1.1600000        0.9655366
    4070      13      19       6    2011        1.1600000        0.9673470
    4071      14      19       6    2011        1.1600000        0.9705074
    4072      15      19       6    2011        1.1600000        0.9736971
    4073      16      19       6    2011        1.1600000        0.9754611
    4074      17      19       6    2011        1.1600000        0.9752019
    4075      18      19       6    2011        1.1600000        0.9734254
    4076      19      19       6    2011        1.1600000        0.9711687
    4077      20      19       6    2011        1.1600000        0.9692576
    4078      21      19       6    2011        1.1600000        0.9680233
    4079      22      19       6    2011        1.1600000        0.9674726
    4080      23      19       6    2011        1.1600000        0.9673245
    4081       0      20       6    2011        1.1600000        0.9670816
    4082       1      20       6    2011        1.1600000        0.9662663
    4083       2      20       6    2011        1.1600000        0.9646480
    4084       3      20       6    2011        1.1600000        0.9622858
    4085       4      20       6    2011        1.1600000        0.9594115
    4086       5      20       6    2011        1.1600000        0.9562801
    4087       6      20       6    2011        1.1600000        0.9530801
    4088       7      20       6    2011        1.1600000        0.9502385
    4089       8      20       6    2011        1.1600000        0.9480383
    4090       9      20       6    2011        1.1600000        0.9462201
    4091      10      20       6    2011        1.1600000        0.9446788
    4092      11      20       6    2011        1.1600000        0.9432679
    4093      12      20       6    2011        1.1600000        0.9419964
    4094      13      20       6    2011        1.1600000        0.9407471
    4095      14      20       6    2011        1.1600000        0.9393290
    4096      15      20       6    2011        1.1600000        0.9376403
    4097      16      20       6    2011        1.1600000        0.9356683
    4098      17      20       6    2011        1.1600000        0.9334660
    4099      18      20       6    2011        1.1600000        0.9311222
    4100      19      20       6    2011        1.1600000        0.9286662
    4101      20      20       6    2011        1.1600000        0.9261769
    4102      21      20       6    2011        1.1600000        0.9237852
    4103      22      20       6    2011        1.1600000        0.9216209
    4104      23      20       6    2011        1.1600000        0.9197141
    4105       0      21       6    2011        1.1600000        0.9179663
    4106       1      21       6    2011        1.1600000        0.9202159
    4107       2      21       6    2011        1.2420000        0.9281521
    4108       3      21       6    2011        1.2700000        0.9364538
    4109       4      21       6    2011        1.2700000        0.9427816
    4110       5      21       6    2011        1.2700000        0.9482929
    4111       6      21       6    2011        1.2700000        0.9544876
    4112       7      21       6    2011        1.2700000        0.9621174
    4113       8      21       6    2011        1.2700000        0.9707337
    4114       9      21       6    2011        1.3530000        0.9786990
    4115      10      21       6    2011        1.3800000        0.9844530
    4116      11      21       6    2011        1.3800000        0.9872494
    4117      12      21       6    2011        1.3800000        0.9874144
    4118      13      21       6    2011        1.3800000        0.9859977
    4119      14      21       6    2011        1.3800000        0.9839822
    4120      15      21       6    2011        1.3800000        0.9817437
    4121      16      21       6    2011        1.3800000        0.9791708
    4122      17      21       6    2011        1.3800000        0.9761211
    4123      18      21       6    2011        1.3800000        0.9726686
    4124      19      21       6    2011        1.3800000        0.9690341
    4125      20      21       6    2011        1.3800000        0.9654238
    4126      21      21       6    2011        1.3800000        0.9619468
    4127      22      21       6    2011        1.3800000        0.9586232
    4128      23      21       6    2011        1.3800000        0.9554274
    4129       0      22       6    2011        1.3800000        0.9523230
    4130       1      22       6    2011        1.3800000        0.9492804
    4131       2      22       6    2011        1.3800000        0.9462800
    4132       3      22       6    2011        1.3800000        0.9433126
    4133       4      22       6    2011        1.3800000        0.9403972
    4134       5      22       6    2011        1.3800000        0.9375655
    4135       6      22       6    2011        1.3800000        0.9347998
    4136       7      22       6    2011        1.3800000        0.9322497
    4137       8      22       6    2011        1.3800000        0.9305554
    4138       9      22       6    2011        1.3800000        0.9295459
    4139      10      22       6    2011        1.3800000        0.9291101
    4140      11      22       6    2011        1.3800000        0.9614741
    4141      12      22       6    2011        1.3800000        1.0564591
    4142      13      22       6    2011        1.6300000        1.1780031
    4143      14      22       6    2011        1.7950000        1.2664642
    4144      15      22       6    2011        2.2030000        1.3394143
    4145      16      22       6    2011        2.4800000        1.4431543
    4146      17      22       6    2011        2.5200000        1.5868598
    4147      18      22       6    2011        3.9500000        1.7354316
    4148      19      22       6    2011        4.0980000        1.8426503
    4149      20      22       6    2011        3.6800000        1.8867529
    4150      21      22       6    2011        3.5800000        1.8768576
    4151      22      22       6    2011        3.4300000        1.8369500
    4152      23      22       6    2011        3.4300000        1.7890485
    4153       0      23       6    2011        3.3830000        1.7460054
    4154       1      23       6    2011        3.4800000        1.7122354
    4155       2      23       6    2011        3.6380000        1.6872721
    4156       3      23       6    2011        5.3950000        1.6688702
    4157       4      23       6    2011        5.2650000        1.6547289
    4158       5      23       6    2011        5.0200000        1.6431173
    4159       6      23       6    2011        4.6600000        1.6329217
    4160       7      23       6    2011        4.4800000        1.6234936
    4161       8      23       6    2011        4.2050000        1.6165635
    4162       9      23       6    2011        3.9870000        1.6151518
    4163      10      23       6    2011        3.7800000        1.6192329
    4164      11      23       6    2011        3.6300000        1.6263221
    4165      12      23       6    2011        3.4300000        1.6322554
    4166      13      23       6    2011        3.2880000        1.6353687
    4167      14      23       6    2011        3.2400000        1.6370999
    4168      15      23       6    2011        3.1920000        1.6389857
    4169      16      23       6    2011        3.0500000        1.6418527
    4170      17      23       6    2011        3.0500000        1.6451934
    4171      18      23       6    2011        2.9600000        1.6472558
    4172      19      23       6    2011        2.8700000        1.6465135
    4173      20      23       6    2011        2.7350000        1.6426864
    4174      21      23       6    2011        2.7800000        1.6363790
    4175      22      23       6    2011        2.8250000        1.6285534
    4176      23      23       6    2011        2.6900000        1.6200262
    4177       0      24       6    2011        2.6900000        1.6112839
    4178       1      24       6    2011        2.6900000        1.6025439
    4179       2      24       6    2011        2.5620000        1.5938776
    4180       3      24       6    2011        2.5200000        1.5852989
    4181       4      24       6    2011        2.5200000        1.5768055
    4182       5      24       6    2011        2.3600000        1.5683939
    4183       6      24       6    2011        2.3600000        1.5600618
    4184       7      24       6    2011        2.3600000        1.5518081
    4185       8      24       6    2011        2.3600000        1.5436368
    4186       9      24       6    2011        2.3600000        1.5362505
    4187      10      24       6    2011        2.3600000        1.5321313
    4188      11      24       6    2011        2.3600000        1.5302193
    4189      12      24       6    2011        2.3600000        1.5281619
    4190      13      24       6    2011        2.2000000        1.5266300
    4191      14      24       6    2011        2.2000000        1.5255437
    4192      15      24       6    2011        2.2400000        1.5242126
    4193      16      24       6    2011        2.2000000        1.5226906
    4194      17      24       6    2011        2.2000000        1.5209585
    4195      18      24       6    2011        2.2000000        1.5189558
    4196      19      24       6    2011        2.2000000        1.5163170
    4197      20      24       6    2011        2.1250000        1.5126173
    4198      21      24       6    2011        2.0500000        1.5077066
    4199      22      24       6    2011        2.0500000        1.5017533
    4200      23      24       6    2011        2.0500000        1.4950763
    4201       0      25       6    2011        2.0500000        1.4879783
    4202       1      25       6    2011        2.0500000        1.4806742
    4203       2      25       6    2011        2.0120000        1.4732925
    4204       3      25       6    2011        1.9000000        1.4659026
    4205       4      25       6    2011        1.9380000        1.4585404
    4206       5      25       6    2011        1.9000000        1.4512242
    4207       6      25       6    2011        1.9000000        1.4439639
    4208       7      25       6    2011        1.9000000        1.4367642
    4209       8      25       6    2011        1.9000000        1.4296294
    4210       9      25       6    2011        1.9000000        1.4225850
    4211      10      25       6    2011        1.9000000        1.4163316
    4212      11      25       6    2011        1.9000000        1.4111497
    4213      12      25       6    2011        1.9000000        1.4062297
    4214      13      25       6    2011        1.9000000        1.4009534
    4215      14      25       6    2011        1.9000000        1.3950328
    4216      15      25       6    2011        1.9000000        1.3886740
    4217      16      25       6    2011        1.9000000        1.3821306
    4218      17      25       6    2011        1.9000000        1.3755474
    4219      18      25       6    2011        1.9000000        1.3689860
    4220      19      25       6    2011        1.9000000        1.3624692
    4221      20      25       6    2011        1.8650000        1.3560049
    4222      21      25       6    2011        1.7950000        1.3495956
    4223      22      25       6    2011        1.7600000        1.3432422
    4224      23      25       6    2011        1.7600000        1.3369448
    4225       0      26       6    2011        1.7600000        1.3307031
    4226       1      26       6    2011        1.7600000        1.3245166
    4227       2      26       6    2011        1.7600000        1.3183849
    4228       3      26       6    2011        1.7600000        1.3123075
    4229       4      26       6    2011        1.7600000        1.3062836
    4230       5      26       6    2011        1.7280000        1.3003127
    4231       6      26       6    2011        1.6950000        1.2943943
    4232       7      26       6    2011        1.6950000        1.2885277
    4233       8      26       6    2011        1.6300000        1.2827124
    4234       9      26       6    2011        1.6300000        1.2769478
    4235      10      26       6    2011        1.6300000        1.2712333
    4236      11      26       6    2011        1.5000000        1.2655684
    4237      12      26       6    2011        1.5000000        1.2599525
    4238      13      26       6    2011        1.5000000        1.2543851
    4239      14      26       6    2011        1.5000000        1.2488657
    4240      15      26       6    2011        1.5000000        1.2433936
    4241      16      26       6    2011        1.5000000        1.2379685
    4242      17      26       6    2011        1.5000000        1.2325897
    4243      18      26       6    2011        1.5000000        1.2272569
    4244      19      26       6    2011        1.5000000        1.2219693
    4245      20      26       6    2011        1.4400000        1.2167267
    4246      21      26       6    2011        1.3800000        1.2115285
    4247      22      26       6    2011        1.4700000        1.2063742
    4248      23      26       6    2011        1.5000000        1.2012633
    4249       0      27       6    2011        1.5000000        1.1961954
    4250       1      27       6    2011        1.5000000        1.1911700
    4251       2      27       6    2011        1.5000000        1.1861866
    4252       3      27       6    2011        1.5000000        1.1812449
    4253       4      27       6    2011        1.5000000        1.1763443
    4254       5      27       6    2011        1.5000000        1.1714844
    4255       6      27       6    2011        1.5000000        1.1666648
    4256       7      27       6    2011        1.5000000        1.1618851
    4257       8      27       6    2011        1.4100000        1.1571448
    4258       9      27       6    2011        1.3800000        1.1524435
    4259      10      27       6    2011        1.4700000        1.1477808
    4260      11      27       6    2011        1.5000000        1.1431563
    4261      12      27       6    2011        1.5000000        1.1385697
    4262      13      27       6    2011        1.5000000        1.1340204
    4263      14      27       6    2011        1.2970000        1.1295081
    4264      15      27       6    2011        1.2700000        1.1250325
    4265      16      27       6    2011        1.2700000        1.1205931
    4266      17      27       6    2011        1.2700000        1.1161896
    4267      18      27       6    2011        1.2700000        1.1118216
    4268      19      27       6    2011        1.2420000        1.1074887
    4269      20      27       6    2011        1.1880000        1.1031906
    4270      21      27       6    2011        1.1600000        1.0989269
    4271      22      27       6    2011        1.1600000        1.0946972
    4272      23      27       6    2011        1.1600000        1.0905013
    4273       0      28       6    2011        1.1880000        1.0863387
    4274       1      28       6    2011        1.1600000        1.0822092
    4275       2      28       6    2011        1.1600000        1.0781123
    4276       3      28       6    2011        1.1600000        1.0740478
    4277       4      28       6    2011        1.1600000        1.0700154
    4278       5      28       6    2011        1.1600000        1.0660146
    4279       6      28       6    2011        1.1600000        1.0620452
    4280       7      28       6    2011        1.1600000        1.0581069
    4281       8      28       6    2011        1.1600000        1.0541993
    4282       9      28       6    2011        1.1600000        1.0503222
    4283      10      28       6    2011        1.1600000        1.0464753
    4284      11      28       6    2011        1.1600000        1.0426582
    4285      12      28       6    2011        1.1350000        1.0388706
    4286      13      28       6    2011        1.1600000        1.0351123
    4287      14      28       6    2011        1.1600000        1.0313829
    4288      15      28       6    2011        1.0600000        1.0276822
    4289      16      28       6    2011        1.0600000        1.0240099
    4290      17      28       6    2011        1.0600000        1.0203657
    4291      18      28       6    2011        1.0600000        1.0167494
    4292      19      28       6    2011        1.0600000        1.0131606
    4293      20      28       6    2011        1.0600000        1.0095991
    4294      21      28       6    2011        1.0600000        1.0060646
    4295      22      28       6    2011        1.0600000        1.0025569
    4296      23      28       6    2011        1.0600000        0.9990757
    4297       0      29       6    2011        1.0600000        0.9956207
    4298       1      29       6    2011        1.0600000        0.9923767
    4299       2      29       6    2011        1.0600000        0.9898655
    4300       3      29       6    2011        1.0600000        0.9880686
    4301       4      29       6    2011        1.0600000        0.9866412
    4302       5      29       6    2011        1.0600000        0.9853863
    4303       6      29       6    2011        1.0600000        0.9841827
    4304       7      29       6    2011        1.0600000        0.9826771
    4305       8      29       6    2011        1.0600000        0.9808252
    4306       9      29       6    2011        1.1600000        0.9787224
    4307      10      29       6    2011        1.2420000        0.9765377
    4308      11      29       6    2011        1.1600000        0.9753092
    4309      12      29       6    2011        1.2420000        0.9795816
    4310      13      29       6    2011        1.2700000        0.9906916
    4311      14      29       6    2011        1.2700000        1.0081094
    4312      15      29       6    2011        1.2700000        1.0253869
    4313      16      29       6    2011        1.2700000        1.0381590
    4314      17      29       6    2011        1.2700000        1.0463555
    4315      18      29       6    2011        1.2700000        1.0514529
    4316      19      29       6    2011        1.2970000        1.0546056
    4317      20      29       6    2011        1.4100000        1.0562860
    4318      21      29       6    2011        1.5000000        1.0566159
    4319      22      29       6    2011        1.5000000        1.0557030
    4320      23      29       6    2011        1.5000000        1.0537570
    4321       0      30       6    2011        1.5000000        1.0510508
    4322       1      30       6    2011        1.5000000        1.0478469
    4323       2      30       6    2011        1.4700000        1.0443512
    4324       3      30       6    2011        1.3800000        1.0407038
    4325       4      30       6    2011        1.3800000        1.0369899
    4326       5      30       6    2011        1.3800000        1.0332571
    4327       6      30       6    2011        1.3800000        1.0295301
    4328       7      30       6    2011        1.3800000        1.0258212
    4329       8      30       6    2011        1.3800000        1.0221359
    4330       9      30       6    2011        1.3800000        1.0184768
    4331      10      30       6    2011        1.3800000        1.0148447
    4332      11      30       6    2011        1.3800000        1.0112400
    4333      12      30       6    2011        1.3530000        1.0076626
    4334      13      30       6    2011        1.2700000        1.0041123
    4335      14      30       6    2011        1.2700000        1.0005890
    4336      15      30       6    2011        1.2700000        0.9970923
    4337      16      30       6    2011        1.2700000        0.9936221
    4338      17      30       6    2011        1.2700000        0.9901780
    4339      18      30       6    2011        1.2700000        0.9867598
    4340      19      30       6    2011        1.2700000        0.9833673
    4341      20      30       6    2011        1.2700000        0.9808051
    4342      21      30       6    2011        1.2700000        0.9789701
    4343      22      30       6    2011        1.2700000        0.9771206
    4344      23      30       6    2011        1.2420000        0.9758659
    4345       0       1       7    2011        1.1600000        0.9759740
    4346       1       1       7    2011        1.1600000        0.9779247
    4347       2       1       7    2011        1.1600000        0.9814616
    4348       3       1       7    2011        1.1600000        0.9855947
    4349       4       1       7    2011        1.1600000        0.9891244
    4350       5       1       7    2011        1.1600000        0.9936987
    4351       6       1       7    2011        1.1600000        0.9999110
    4352       7       1       7    2011        1.1600000        1.0072209
    4353       8       1       7    2011        1.1600000        1.0143537
    4354       9       1       7    2011        1.1600000        1.0203076
    4355      10       1       7    2011        1.1600000        1.0246999
    4356      11       1       7    2011        1.1600000        1.0278731
    4357      12       1       7    2011        1.1600000        1.0307109
    4358      13       1       7    2011        1.1600000        1.0333944
    4359      14       1       7    2011        1.1600000        1.0351402
    4360      15       1       7    2011        1.1600000        1.0352652
    4361      16       1       7    2011        1.1600000        1.0344809
    4362      17       1       7    2011        1.2150000        1.0335523
    4363      18       1       7    2011        1.2700000        1.0323138
    4364      19       1       7    2011        1.2700000        1.0307211
    4365      20       1       7    2011        1.3800000        1.0289640
    4366      21       1       7    2011        1.3800000        1.0271289
    4367      22       1       7    2011        1.5000000        1.0250758
    4368      23       1       7    2011        1.5000000        1.0225930
    4369       0       2       7    2011        1.5000000        1.0195904
    4370       1       2       7    2011        1.5000000        1.0161492
    4371       2       2       7    2011        1.5000000        1.0124411
    4372       3       2       7    2011        1.5000000        1.0086330
    4373       4       2       7    2011        1.5000000        1.0048368
    4374       5       2       7    2011        1.4400000        1.0011045
    4375       6       2       7    2011        1.3800000        0.9974477
    4376       7       2       7    2011        1.4100000        0.9938586
    4377       8       2       7    2011        1.3800000        0.9903247
    4378       9       2       7    2011        1.3800000        0.9868348
    4379      10       2       7    2011        1.3800000        0.9833810
    4380      11       2       7    2011        1.3800000        0.9799585
    4381      12       2       7    2011        1.3800000        0.9765644
    4382      13       2       7    2011        1.3800000        0.9731972
    4383      14       2       7    2011        1.3800000        0.9698559
    4384      15       2       7    2011        1.3800000        0.9665400
    4385      16       2       7    2011        1.3800000        0.9632491
    4386      17       2       7    2011        1.3530000        0.9599829
    4387      18       2       7    2011        1.2970000        0.9567411
    4388      19       2       7    2011        1.2700000        0.9535235
    4389      20       2       7    2011        1.2700000        0.9503299
    4390      21       2       7    2011        1.2700000        0.9471600
    4391      22       2       7    2011        1.2700000        0.9440135
    4392      23       2       7    2011        1.2700000        0.9408904
    4393       0       3       7    2011        1.2700000        0.9377903
    4394       1       3       7    2011        1.2700000        0.9347130
    4395       2       3       7    2011        1.2700000        0.9316583
    4396       3       3       7    2011        1.1880000        0.9286260
    4397       4       3       7    2011        1.1600000        0.9256159
    4398       5       3       7    2011        1.1600000        0.9226278
    4399       6       3       7    2011        1.1600000        0.9196614
    4400       7       3       7    2011        1.1600000        0.9167166
    4401       8       3       7    2011        1.1600000        0.9137931
    4402       9       3       7    2011        1.0600000        0.9108908
    4403      10       3       7    2011        1.0600000        0.9080094
    4404      11       3       7    2011        1.0600000        0.9051488
    4405      12       3       7    2011        1.0600000        0.9023087
    4406      13       3       7    2011        1.0600000        0.8994890
    4407      14       3       7    2011        1.0600000        0.8966895
    4408      15       3       7    2011        1.0600000        0.8939100
    4409      16       3       7    2011        1.0600000        0.8911503
    4410      17       3       7    2011        1.0350000        0.8884102
    4411      18       3       7    2011        1.0600000        0.8856896
    4412      19       3       7    2011        1.0600000        0.8829882
    4413      20       3       7    2011        1.0100000        0.8803060
    4414      21       3       7    2011        0.9600000        0.8776426
    4415      22       3       7    2011        0.9600000        0.8749979
    4416      23       3       7    2011        0.9600000        0.8723719
    4417       0       4       7    2011        0.9600000        0.8697642
    4418       1       4       7    2011        0.9600000        0.8671748
    4419       2       4       7    2011        0.9600000        0.8646034
    4420       3       4       7    2011        0.9600000        0.8620499
    4421       4       4       7    2011        0.9600000        0.8595141
    4422       5       4       7    2011        0.9600000        0.8569960
    4423       6       4       7    2011        0.9600000        0.8544952
    4424       7       4       7    2011        0.9600000        0.8520117
    4425       8       4       7    2011        0.9600000        0.8495453
    4426       9       4       7    2011        0.9600000        0.8470959
    4427      10       4       7    2011        0.9140000        0.8446632
    4428      11       4       7    2011        0.8920000        0.8422472
    4429      12       4       7    2011        0.8690000        0.8398477
    4430      13       4       7    2011        0.8690000        0.8374646
    4431      14       4       7    2011        0.8690000        0.8350977
    4432      15       4       7    2011        0.8690000        0.8327468
    4433      16       4       7    2011        0.9600000        0.8304118
    4434      17       4       7    2011        0.9600000        0.8280927
    4435      18       4       7    2011        0.9600000        0.8257891
    4436      19       4       7    2011        0.9600000        0.8235011
    4437      20       4       7    2011        0.9370000        0.8212284
    4438      21       4       7    2011        0.9370000        0.8189710
    4439      22       4       7    2011        0.9600000        0.8167287
    4440      23       4       7    2011        0.8920000        0.8145013
    4441       0       5       7    2011        0.8690000        0.8122888
    4442       1       5       7    2011        0.8690000        0.8100909
    4443       2       5       7    2011        0.8690000        0.8079077
    4444       3       5       7    2011        0.9600000        0.8057389
    4445       4       5       7    2011        0.9600000        0.8035844
    4446       5       5       7    2011        0.9600000        0.8014441
    4447       6       5       7    2011        0.9600000        0.7993179
    4448       7       5       7    2011        0.9600000        0.7972056
    4449       8       5       7    2011        0.9600000        0.7951072
    4450       9       5       7    2011        0.9370000        0.7930225
    4451      10       5       7    2011        0.9600000        0.7909514
    4452      11       5       7    2011        0.9600000        0.7888938
    4453      12       5       7    2011        0.9600000        0.7868495
    4454      13       5       7    2011        0.9600000        0.7848185
    4455      14       5       7    2011        0.9600000        0.7828007
    4456      15       5       7    2011        0.9600000        0.7807958
    4457      16       5       7    2011        0.8920000        0.7788039
    4458      17       5       7    2011        0.8690000        0.7768248
    4459      18       5       7    2011        0.8690000        0.7748584
    4460      19       5       7    2011        0.8690000        0.7729046
    4461      20       5       7    2011        0.8690000        0.7709632
    4462      21       5       7    2011        0.8690000        0.7690343
    4463      22       5       7    2011        0.8690000        0.7671176
    4464      23       5       7    2011        0.8690000        0.7652131
    4465       0       6       7    2011        0.8690000        0.7633206
    4466       1       6       7    2011        0.8690000        0.7614402
    4467       2       6       7    2011        0.8690000        0.7595716
    4468       3       6       7    2011        0.8690000        0.7577147
    4469       4       6       7    2011        0.8690000        0.7558696
    4470       5       6       7    2011        0.8690000        0.7540360
    4471       6       6       7    2011        0.8690000        0.7522139
    4472       7       6       7    2011        0.8690000        0.7504031
    4473       8       6       7    2011        0.8690000        0.7486037
    4474       9       6       7    2011        0.8690000        0.7468154
    4475      10       6       7    2011        0.8690000        0.7450383
    4476      11       6       7    2011        0.8470000        0.7432722
    4477      12       6       7    2011        0.8040000        0.7415171
    4478      13       6       7    2011        0.7820000        0.7397730
    4479      14       6       7    2011        0.7820000        0.7380401
    4480      15       6       7    2011        0.7820000        0.7363187
    4481      16       6       7    2011        0.7820000        0.7346089
    4482      17       6       7    2011        0.7820000        0.7329107
    4483      18       6       7    2011        0.7200000        0.7312239
    4484      19       6       7    2011        0.7000000        0.7295480
    4485      20       6       7    2011        0.7000000        0.7278826
    4486      21       6       7    2011        0.7410000        0.7262293
    4487      22       6       7    2011        0.7820000        0.7245969
    4488      23       6       7    2011        0.7820000        0.7230012
    4489       0       7       7    2011        0.7820000        0.7214566
    4490       1       7       7    2011        0.7820000        0.7199631
    4491       2       7       7    2011        0.7820000        0.7185017
    4492       3       7       7    2011        0.7820000        0.7170441
    4493       4       7       7    2011        0.7820000        0.7155684
    4494       5       7       7    2011        0.7820000        0.7140667
    4495       6       7       7    2011        0.7820000        0.7125425
    4496       7       7       7    2011        0.7820000        0.7110042
    4497       8       7       7    2011        0.7820000        0.7094606
    4498       9       7       7    2011        0.7820000        0.7079179
    4499      10       7       7    2011        0.7820000        0.7063801
    4500      11       7       7    2011        0.7820000        0.7048494
    4501      12       7       7    2011        0.7820000        0.7033268
    4502      13       7       7    2011        0.7820000        0.7018128
    4503      14       7       7    2011        0.7820000        0.7003075
    4504      15       7       7    2011        0.7820000        0.6988110
    4505      16       7       7    2011        0.7820000        0.6973232
    4506      17       7       7    2011        0.7000000        0.6958441
    4507      18       7       7    2011        0.7000000        0.6943736
    4508      19       7       7    2011        0.7000000        0.6929116
    4509      20       7       7    2011        0.7000000        0.6914581
    4510      21       7       7    2011        0.7000000        0.6900130
    4511      22       7       7    2011        0.7000000        0.6885763
    4512      23       7       7    2011        0.7000000        0.6871479
    4513       0       8       7    2011        0.7000000        0.6857276
    4514       1       8       7    2011        0.7620000        0.6843156
    4515       2       8       7    2011        0.7820000        0.6829116
    4516       3       8       7    2011        0.7820000        0.6815156
    4517       4       8       7    2011        0.7820000        0.6801276
    4518       5       8       7    2011        0.7820000        0.6787476
    4519       6       8       7    2011        0.7820000        0.6773753
    4520       7       8       7    2011        0.7820000        0.6760109
    4521       8       8       7    2011        0.7820000        0.6746542
    4522       9       8       7    2011        0.7820000        0.6733051
    4523      10       8       7    2011        0.7820000        0.6719637
    4524      11       8       7    2011        0.7820000        0.6706298
    4525      12       8       7    2011        0.7820000        0.6693033
    4526      13       8       7    2011        0.7820000        0.6679844
    4527      14       8       7    2011        0.7000000        0.6666728
    4528      15       8       7    2011        0.7000000        0.6653685
    4529      16       8       7    2011        0.7000000        0.6640715
    4530      17       8       7    2011        0.7000000        0.6627817
    4531      18       8       7    2011        0.7000000        0.6614991
    4532      19       8       7    2011        0.7000000        0.6602235
    4533      20       8       7    2011        0.7000000        0.6589550
    4534      21       8       7    2011        0.7000000        0.6576935
    4535      22       8       7    2011        0.7000000        0.6564390
    4536      23       8       7    2011        0.7000000        0.6551913
    4537       0       9       7    2011        0.7000000        0.6539505
    4538       1       9       7    2011        0.7000000        0.6527165
    4539       2       9       7    2011        0.7000000        0.6514892
    4540       3       9       7    2011        0.7000000        0.6502686
    4541       4       9       7    2011        0.7000000        0.6490546
    4542       5       9       7    2011        0.7000000        0.6478472
    4543       6       9       7    2011        0.7000000        0.6466464
    4544       7       9       7    2011        0.7000000        0.6454521
    4545       8       9       7    2011        0.7000000        0.6442642
    4546       9       9       7    2011        0.7000000        0.6430827
    4547      10       9       7    2011        0.7000000        0.6419075
    4548      11       9       7    2011        0.7000000        0.6407387
    4549      12       9       7    2011        0.7000000        0.6395761
    4550      13       9       7    2011        0.7000000        0.6384197
    4551      14       9       7    2011        0.7000000        0.6372694
    4552      15       9       7    2011        0.7000000        0.6361253
    4553      16       9       7    2011        0.7000000        0.6349873
    4554      17       9       7    2011        0.7000000        0.6338553
    4555      18       9       7    2011        0.6610000        0.6327293
    4556      19       9       7    2011        0.6220000        0.6316092
    4557      20       9       7    2011        0.6220000        0.6304950
    4558      21       9       7    2011        0.6220000        0.6293867
    4559      22       9       7    2011        0.6800000        0.6282842
    4560      23       9       7    2011        0.7000000        0.6271874
    4561       0      10       7    2011        0.7000000        0.6260964
    4562       1      10       7    2011        0.7000000        0.6250111
    4563       2      10       7    2011        0.7000000        0.6239314
    4564       3      10       7    2011        0.7000000        0.6228574
    4565       4      10       7    2011        0.7000000        0.6217889
    4566       5      10       7    2011        0.7000000        0.6207259
    4567       6      10       7    2011        0.7000000        0.6196684
    4568       7      10       7    2011        0.7000000        0.6186163
    4569       8      10       7    2011        0.7000000        0.6175697
    4570       9      10       7    2011        0.7000000        0.6165284
    4571      10      10       7    2011        0.7000000        0.6154925
    4572      11      10       7    2011        0.7000000        0.6144619
    4573      12      10       7    2011        0.7000000        0.6134365
    4574      13      10       7    2011        0.6410000        0.6124163
    4575      14      10       7    2011        0.6220000        0.6114013
    4576      15      10       7    2011        0.6220000        0.6103936
    4577      16      10       7    2011        0.6220000        0.6094347
    4578      17      10       7    2011        0.6220000        0.6086342
    4579      18      10       7    2011        0.6220000        0.6079789
    4580      19      10       7    2011        0.7000000        0.6073621
    4581      20      10       7    2011        0.7000000        0.6067146
    4582      21      10       7    2011        0.7000000        0.6060449
    4583      22      10       7    2011        0.7000000        0.6053761
    4584      23      10       7    2011        0.7000000        0.6047091
    4585       0      11       7    2011        0.7000000        0.6040269
    4586       1      11       7    2011        0.7000000        0.6033092
    4587       2      11       7    2011        0.7000000        0.6025432
    4588       3      11       7    2011        0.7000000        0.6017262
    4589       4      11       7    2011        0.7000000        0.6008644
    4590       5      11       7    2011        0.7000000        0.5999686
    4591       6      11       7    2011        0.7000000        0.5990505
    4592       7      11       7    2011        0.7000000        0.5981199
    4593       8      11       7    2011        0.7000000        0.5971839
    4594       9      11       7    2011        0.7000000        0.5962470
    4595      10      11       7    2011        0.7000000        0.5953119
    4596      11      11       7    2011        0.7000000        0.5943800
    4597      12      11       7    2011        0.7000000        0.5934520
    4598      13      11       7    2011        0.7000000        0.5925282
    4599      14      11       7    2011        0.7000000        0.5916088
    4600      15      11       7    2011        0.7000000        0.5906939
    4601      16      11       7    2011        0.7000000        0.5897834
    4602      17      11       7    2011        0.7000000        0.5888772
    4603      18      11       7    2011        0.7000000        0.5879755
    4604      19      11       7    2011        0.7000000        0.5870782
    4605      20      11       7    2011        0.7000000        0.5861851
    4606      21      11       7    2011        0.7000000        0.5852964
    4607      22      11       7    2011        0.7620000        0.5844120
    4608      23      11       7    2011        0.7820000        0.5835318
    4609       0      12       7    2011        0.7000000        0.5826558
    4610       1      12       7    2011        0.7000000        0.5817840
    4611       2      12       7    2011        0.7000000        0.5809163
    4612       3      12       7    2011        0.6610000        0.5800528
    4613       4      12       7    2011        0.6610000        0.5791934
    4614       5      12       7    2011        0.7000000        0.5783381
    4615       6      12       7    2011        0.7000000        0.5774868
    4616       7      12       7    2011        0.6410000        0.5766395
    4617       8      12       7    2011        0.6220000        0.5757962
    4618       9      12       7    2011        0.7000000        0.5749569
    4619      10      12       7    2011        0.7000000        0.5741215
    4620      11      12       7    2011        0.7000000        0.5732901
    4621      12      12       7    2011        0.6220000        0.5724625
    4622      13      12       7    2011        0.6220000        0.5716522
    4623      14      12       7    2011        0.6220000        0.5710728
    4624      15      12       7    2011        0.6220000        0.5708647
    4625      16      12       7    2011        0.6220000        0.5707841
    4626      17      12       7    2011        0.6220000        0.5706411
    4627      18      12       7    2011        0.6220000        0.5704187
    4628      19      12       7    2011        0.6220000        0.5701923
    4629      20      12       7    2011        0.6220000        0.5700175
    4630      21      12       7    2011        0.6220000        0.5698840
    4631      22      12       7    2011        0.6220000        0.5697329
    4632      23      12       7    2011        0.6220000        0.5694985
    4633       0      13       7    2011        0.6800000        0.5691401
    4634       1      13       7    2011        0.7000000        0.5686512
    4635       2      13       7    2011        0.7000000        0.5680511
    4636       3      13       7    2011        0.7000000        0.5673691
    4637       4      13       7    2011        0.7000000        0.5666343
    4638       5      13       7    2011        0.6610000        0.5658687
    4639       6      13       7    2011        0.6800000        0.5650876
    4640       7      13       7    2011        0.7000000        0.5642999
    4641       8      13       7    2011        0.6800000        0.5635108
    4642       9      13       7    2011        0.6410000        0.5627230
    4643      10      13       7    2011        0.6220000        0.5619380
    4644      11      13       7    2011        0.6220000        0.5611568
    4645      12      13       7    2011        0.6220000        0.5603800
    4646      13      13       7    2011        0.6220000        0.5596078
    4647      14      13       7    2011        0.6220000        0.5588398
    4648      15      13       7    2011        0.6220000        0.5580756
    4649      16      13       7    2011        0.6410000        0.5573151
    4650      17      13       7    2011        0.6410000        0.5565587
    4651      18      13       7    2011        0.7000000        0.5558070
    4652      19      13       7    2011        0.7000000        0.5550600
    4653      20      13       7    2011        0.7000000        0.5543174
    4654      21      13       7    2011        0.7000000        0.5535781
    4655      22      13       7    2011        0.7000000        0.5528410
    4656      23      13       7    2011        0.7000000        0.5521057
    4657       0      14       7    2011        0.7000000        0.5513725
    4658       1      14       7    2011        0.7000000        0.5506420
    4659       2      14       7    2011        0.7000000        0.5499144
    4660       3      14       7    2011        0.7000000        0.5491895
    4661       4      14       7    2011        0.7000000        0.5484672
    4662       5      14       7    2011        0.7000000        0.5477473
    4663       6      14       7    2011        0.7000000        0.5470297
    4664       7      14       7    2011        0.7000000        0.5463146
    4665       8      14       7    2011        0.7000000        0.5456023
    4666       9      14       7    2011        0.7000000        0.5448927
    4667      10      14       7    2011        0.7000000        0.5441862
    4668      11      14       7    2011        0.7000000        0.5434826
    4669      12      14       7    2011        0.7000000        0.5427822
    4670      13      14       7    2011        0.7000000        0.5420848
    4671      14      14       7    2011        0.7000000        0.5413906
    4672      15      14       7    2011        0.7000000        0.5406995
    4673      16      14       7    2011        0.7000000        0.5400115
    4674      17      14       7    2011        0.7000000        0.5393266
    4675      18      14       7    2011        0.7000000        0.5386447
    4676      19      14       7    2011        0.7000000        0.5379658
    4677      20      14       7    2011        0.7000000        0.5372899
    4678      21      14       7    2011        0.7410000        0.5366169
    4679      22      14       7    2011        0.7820000        0.5359469
    4680      23      14       7    2011        0.7820000        0.5352798
    4681       0      15       7    2011        0.7820000        0.5346153
    4682       1      15       7    2011        0.7820000        0.5339534
    4683       2      15       7    2011        0.7200000        0.5332941
    4684       3      15       7    2011        0.7410000        0.5326374
    4685       4      15       7    2011        0.7000000        0.5319835
    4686       5      15       7    2011        0.7620000        0.5313327
    4687       6      15       7    2011        0.7000000        0.5306852
    4688       7      15       7    2011        0.7000000        0.5300419
    4689       8      15       7    2011        0.7000000        0.5294034
    4690       9      15       7    2011        0.7000000        0.5287696
    4691      10      15       7    2011        0.7000000        0.5281397
    4692      11      15       7    2011        0.7000000        0.5275124
    4693      12      15       7    2011        0.7000000        0.5268866
    4694      13      15       7    2011        0.7000000        0.5262617
    4695      14      15       7    2011        0.7000000        0.5256377
    4696      15      15       7    2011        0.7000000        0.5250149
    4697      16      15       7    2011        0.7000000        0.5243936
    4698      17      15       7    2011        0.7000000        0.5237742
    4699      18      15       7    2011        0.7000000        0.5231569
    4700      19      15       7    2011        0.7000000        0.5225420
    4701      20      15       7    2011        0.7000000        0.5219294
    4702      21      15       7    2011        0.7000000        0.5213193
    4703      22      15       7    2011        0.7000000        0.5207116
    4704      23      15       7    2011        0.7000000        0.5201063
    4705       0      16       7    2011        0.7000000        0.5195035
    4706       1      16       7    2011        0.7000000        0.5189031
    4707       2      16       7    2011        0.7000000        0.5183052
    4708       3      16       7    2011        0.7000000        0.5177096
    4709       4      16       7    2011        0.7000000        0.5171164
    4710       5      16       7    2011        0.7000000        0.5165255
    4711       6      16       7    2011        0.7000000        0.5159370
    4712       7      16       7    2011        0.7000000        0.5153509
    4713       8      16       7    2011        0.7000000        0.5147670
    4714       9      16       7    2011        0.7000000        0.5141855
    4715      10      16       7    2011        0.7000000        0.5136063
    4716      11      16       7    2011        0.6800000        0.5130293
    4717      12      16       7    2011        0.6800000        0.5124546
    4718      13      16       7    2011        0.6220000        0.5118822
    4719      14      16       7    2011        0.6220000        0.5113120
    4720      15      16       7    2011        0.6220000        0.5107441
    4721      16      16       7    2011        0.6220000        0.5101788
    4722      17      16       7    2011        0.6220000        0.5096165
    4723      18      16       7    2011        0.6220000        0.5090578
    4724      19      16       7    2011        0.6220000        0.5085026
    4725      20      16       7    2011        0.6220000        0.5079506
    4726      21      16       7    2011        0.6220000        0.5075051
    4727      22      16       7    2011        0.6220000        0.5074013
    4728      23      16       7    2011        0.6220000        0.5078451
    4729       0      17       7    2011        0.6220000        0.5092016
    4730       1      17       7    2011        0.6610000        0.5121753
    4731       2      17       7    2011        0.7000000        0.5214443
    4732       3      17       7    2011        0.7820000        0.5360383
    4733       4      17       7    2011        0.7820000        0.5465369
    4734       5      17       7    2011        0.7820000        0.5660378
    4735       6      17       7    2011        0.7820000        0.6068708
    4736       7      17       7    2011        0.8690000        0.6618761
    4737       8      17       7    2011        0.9140000        0.7141397
    4738       9      17       7    2011        0.9600000        0.7502199
    4739      10      17       7    2011        0.9850000        0.7651091
    4740      11      17       7    2011        1.2180000        0.7602399
    4741      12      17       7    2011        1.3800000        0.7403572
    4742      13      17       7    2011        1.3250000        0.7119743
    4743      14      17       7    2011        1.2700000        0.6819023
    4744      15      17       7    2011        1.2700000        0.6553637
    4745      16      17       7    2011        1.2700000        0.6348618
    4746      17      17       7    2011        1.2420000        0.6204446
    4747      18      17       7    2011        1.1600000        0.6108418
    4748      19      17       7    2011        1.2150000        0.6045478
    4749      20      17       7    2011        1.3250000        0.6003645
    4750      21      17       7    2011        1.3800000        0.5974865
    4751      22      17       7    2011        1.3800000        0.5954030
    4752      23      17       7    2011        1.3800000        0.5937920
    4753       0      18       7    2011        1.3800000        0.5924522
    4754       1      18       7    2011        1.5000000        0.5912613
    4755       2      18       7    2011        1.5000000        0.5901496
    4756       3      18       7    2011        1.5000000        0.5890812
    4757       4      18       7    2011        1.5000000        0.5880432
    4758       5      18       7    2011        1.5000000        0.5870544
    4759       6      18       7    2011        1.5000000        0.5861740
    4760       7      18       7    2011        1.4700000        0.5854595
    4761       8      18       7    2011        1.3800000        0.5849155
    4762       9      18       7    2011        1.3530000        0.5844863
    4763      10      18       7    2011        1.2970000        0.5840870
    4764      11      18       7    2011        1.2700000        0.5836420
    4765      12      18       7    2011        1.2700000        0.5831043
    4766      13      18       7    2011        1.2700000        0.5824576
    4767      14      18       7    2011        1.2700000        0.5817105
    4768      15      18       7    2011        1.2700000        0.5808952
    4769      16      18       7    2011        1.1880000        0.5800583
    4770      17      18       7    2011        1.1100000        0.5792426
    4771      18      18       7    2011        1.0600000        0.5784905
    4772      19      18       7    2011        1.1350000        0.5778458
    4773      20      18       7    2011        1.0600000        0.5773292
    4774      21      18       7    2011        0.9850000        0.5769143
    4775      22      18       7    2011        0.9600000        0.5765376
    4776      23      18       7    2011        0.9600000        0.5761305
    4777       0      19       7    2011        0.9600000        0.5756443
    4778       1      19       7    2011        0.9850000        0.5750514
    4779       2      19       7    2011        1.0350000        0.5743518
    4780       3      19       7    2011        0.9600000        0.5735658
    4781       4      19       7    2011        0.9600000        0.5727184
    4782       5      19       7    2011        0.9600000        0.5718306
    4783       6      19       7    2011        0.9600000        0.5709185
    4784       7      19       7    2011        0.9600000        0.5699933
    4785       8      19       7    2011        0.9600000        0.5690623
    4786       9      19       7    2011        0.9370000        0.5681303
    4787      10      19       7    2011        0.8690000        0.5672001
    4788      11      19       7    2011        0.8690000        0.5662731
    4789      12      19       7    2011        0.8690000        0.5653503
    4790      13      19       7    2011        0.8920000        0.5644318
    4791      14      19       7    2011        0.9600000        0.5645856
    4792      15      19       7    2011        0.9600000        0.5662339
    4793      16      19       7    2011        0.9850000        0.5683162
    4794      17      19       7    2011        1.0600000        0.5700546
    4795      18      19       7    2011        1.0600000        0.5709583
    4796      19      19       7    2011        1.0600000        0.5711965
    4797      20      19       7    2011        1.0350000        0.5711040
    4798      21      19       7    2011        0.9600000        0.5708889
    4799      22      19       7    2011        0.9600000        0.5706097
    4800      23      19       7    2011        1.0100000        0.5702442
    4801       0      20       7    2011        0.9600000        0.5697576
    4802       1      20       7    2011        0.9600000        0.5691391
    4803       2      20       7    2011        0.9600000        0.5684051
    4804       3      20       7    2011        0.9600000        0.5675861
    4805       4      20       7    2011        0.9600000        0.5667132
    4806       5      20       7    2011        0.9600000        0.5658106
    4807       6      20       7    2011        0.9600000        0.5648941
    4808       7      20       7    2011        0.9600000        0.5639730
    4809       8      20       7    2011        0.9600000        0.5630523
    4810       9      20       7    2011        0.9600000        0.5621343
    4811      10      20       7    2011        0.9600000        0.5612202
    4812      11      20       7    2011        0.8690000        0.5603104
    4813      12      20       7    2011        0.8690000        0.5594051
    4814      13      20       7    2011        0.8690000        0.5585044
    4815      14      20       7    2011        0.8690000        0.5576083
    4816      15      20       7    2011        0.9600000        0.5567166
    4817      16      20       7    2011        0.9600000        0.5558295
    4818      17      20       7    2011        0.9600000        0.5549469
    4819      18      20       7    2011        0.9600000        0.5540691
    4820      19      20       7    2011        0.9600000        0.5532016
    4821      20      20       7    2011        0.9600000        0.5523506
    4822      21      20       7    2011        0.9600000        0.5515052
    4823      22      20       7    2011        0.9600000        0.5506571
    4824      23      20       7    2011        0.9600000        0.5498069
    4825       0      21       7    2011        0.9600000        0.5489581
    4826       1      21       7    2011        0.9600000        0.5481130
    4827       2      21       7    2011        0.9600000        0.5472734
    4828       3      21       7    2011        0.9600000        0.5464598
    4829       4      21       7    2011        0.9600000        0.5456732
    4830       5      21       7    2011        0.9600000        0.5448784
    4831       6      21       7    2011        0.9600000        0.5441322
    4832       7      21       7    2011        0.9600000        0.5434817
    4833       8      21       7    2011        0.9370000        0.5428113
    4834       9      21       7    2011        0.8690000        0.5421444
    4835      10      21       7    2011        0.8690000        0.5415000
    4836      11      21       7    2011        0.8690000        0.5408645
    4837      12      21       7    2011        0.8690000        0.5403243
    4838      13      21       7    2011        0.8690000        0.5406487
    4839      14      21       7    2011        0.7820000        0.5422493
    4840      15      21       7    2011        0.7620000        0.5445283
    4841      16      21       7    2011        0.7200000        0.5466713
    4842      17      21       7    2011        0.7000000        0.5482063
    4843      18      21       7    2011        0.7000000        0.5491983
    4844      19      21       7    2011        0.7000000        0.5498954
    4845      20      21       7    2011        0.7000000        0.5504376
    4846      21      21       7    2011        0.7200000        0.5508219
    4847      22      21       7    2011        0.7820000        0.5509897
    4848      23      21       7    2011        0.8920000        0.5509040
    4849       0      22       7    2011        0.9600000        0.5505749
    4850       1      22       7    2011        0.9600000        0.5500475
    4851       2      22       7    2011        0.9600000        0.5493787
    4852       3      22       7    2011        0.9600000        0.5486196
    4853       4      22       7    2011        0.9600000        0.5478085
    4854       5      22       7    2011        0.9140000        0.5469704
    4855       6      22       7    2011        0.8690000        0.5461205
    4856       7      22       7    2011        0.8690000        0.5452685
    4857       8      22       7    2011        0.7820000        0.5444256
    4858       9      22       7    2011        0.7820000        0.5436074
    4859      10      22       7    2011        0.7820000        0.5428256
    4860      11      22       7    2011        0.8040000        0.5420783
    4861      12      22       7    2011        0.8690000        0.5413488
    4862      13      22       7    2011        0.8690000        0.5406168
    4863      14      22       7    2011        0.9370000        0.5398684
    4864      15      22       7    2011        0.9600000        0.5390991
    4865      16      22       7    2011        0.9600000        0.5383119
    4866      17      22       7    2011        0.9600000        0.5375125
    4867      18      22       7    2011        0.9600000        0.5367068
    4868      19      22       7    2011        0.9600000        0.5358989
    4869      20      22       7    2011        0.9600000        0.5350918
    4870      21      22       7    2011        0.9140000        0.5342871
    4871      22      22       7    2011        0.8690000        0.5334855
    4872      23      22       7    2011        0.8690000        0.5326875
    4873       0      23       7    2011        0.8690000        0.5318933
    4874       1      23       7    2011        0.8470000        0.5311029
    4875       2      23       7    2011        0.7820000        0.5303164
    4876       3      23       7    2011        0.7820000        0.5295337
    4877       4      23       7    2011        0.7820000        0.5287548
    4878       5      23       7    2011        0.7820000        0.5279796
    4879       6      23       7    2011        0.7820000        0.5272082
    4880       7      23       7    2011        0.7820000        0.5264406
    4881       8      23       7    2011        0.7820000        0.5256767
    4882       9      23       7    2011        0.7820000        0.5249164
    4883      10      23       7    2011        0.7820000        0.5241598
    4884      11      23       7    2011        0.7820000        0.5234068
    4885      12      23       7    2011        0.7820000        0.5226574
    4886      13      23       7    2011        0.7820000        0.5219116
    4887      14      23       7    2011        0.7820000        0.5211694
    4888      15      23       7    2011        0.7820000        0.5204307
    4889      16      23       7    2011        0.7820000        0.5196963
    4890      17      23       7    2011        0.7820000        0.5189752
    4891      18      23       7    2011        0.7620000        0.5182877
    4892      19      23       7    2011        0.7820000        0.5176473
    4893      20      23       7    2011        0.7620000        0.5170372
    4894      21      23       7    2011        0.7620000        0.5164642
    4895      22      23       7    2011        0.7000000        0.5159372
    4896      23      23       7    2011        0.7000000        0.5154377
    4897       0      24       7    2011        0.7000000        0.5149336
    4898       1      24       7    2011        0.7000000        0.5143990
    4899       2      24       7    2011        0.7000000        0.5138235
    4900       3      24       7    2011        0.7000000        0.5134679
    4901       4      24       7    2011        0.7000000        0.5144227
    4902       5      24       7    2011        0.7000000        0.5175306
    4903       6      24       7    2011        0.7410000        0.5219558
    4904       7      24       7    2011        0.7820000        0.5261701
    4905       8      24       7    2011        0.7820000        0.5293866
    4906       9      24       7    2011        0.7820000        0.5317685
    4907      10      24       7    2011        0.7820000        0.5338399
    4908      11      24       7    2011        0.7820000        0.5360139
    4909      12      24       7    2011        0.8260000        0.5382326
    4910      13      24       7    2011        0.8690000        0.5400606
    4911      14      24       7    2011        0.8690000        0.5412147
    4912      15      24       7    2011        0.8690000        0.5416496
    4913      16      24       7    2011        0.8920000        0.5415176
    4914      17      24       7    2011        0.8690000        0.5410399
    4915      18      24       7    2011        0.8690000        0.5403824
    4916      19      24       7    2011        0.9600000        0.5396243
    4917      20      24       7    2011        0.9600000        0.5388213
    4918      21      24       7    2011        0.9600000        0.5380037
    4919      22      24       7    2011        0.9370000        0.5371869
    4920      23      24       7    2011        0.8920000        0.5363760
    4921       0      25       7    2011        0.8690000        0.5355689
    4922       1      25       7    2011        0.8920000        0.5347608
    4923       2      25       7    2011        0.9600000        0.5339482
    4924       3      25       7    2011        0.8920000        0.5331304
    4925       4      25       7    2011        0.8690000        0.5323086
    4926       5      25       7    2011        0.8260000        0.5314850
    4927       6      25       7    2011        0.7820000        0.5306618
    4928       7      25       7    2011        0.8690000        0.5298405
    4929       8      25       7    2011        0.8690000        0.5290221
    4930       9      25       7    2011        0.8470000        0.5282072
    4931      10      25       7    2011        0.7820000        0.5273960
    4932      11      25       7    2011        0.7820000        0.5265889
    4933      12      25       7    2011        0.7820000        0.5257859
    4934      13      25       7    2011        0.7820000        0.5249874
    4935      14      25       7    2011        0.7820000        0.5241933
    4936      15      25       7    2011        0.7820000        0.5234038
    4937      16      25       7    2011        0.8040000        0.5226184
    4938      17      25       7    2011        0.8470000        0.5218368
    4939      18      25       7    2011        0.8260000        0.5210588
    4940      19      25       7    2011        0.8690000        0.5202842
    4941      20      25       7    2011        0.8690000        0.5195131
    4942      21      25       7    2011        0.8690000        0.5187462
    4943      22      25       7    2011        0.7820000        0.5179882
    4944      23      25       7    2011        0.7820000        0.5172351
    4945       0      26       7    2011        0.7820000        0.5165116
    4946       1      26       7    2011        0.7820000        0.5157927
    4947       2      26       7    2011        0.7820000        0.5150601
    4948       3      26       7    2011        0.7820000        0.5143296
    4949       4      26       7    2011        0.7820000        0.5136137
    4950       5      26       7    2011        0.7820000        0.5129208
    4951       6      26       7    2011        0.7820000        0.5122489
    4952       7      26       7    2011        0.7820000        0.5115872
    4953       8      26       7    2011        0.7820000        0.5109241
    4954       9      26       7    2011        0.7820000        0.5102522
    4955      10      26       7    2011        0.7820000        0.5095697
    4956      11      26       7    2011        0.7820000        0.5088779
    4957      12      26       7    2011        0.7820000        0.5081794
    4958      13      26       7    2011        0.7820000        0.5074771
    4959      14      26       7    2011        0.7820000        0.5067791
    4960      15      26       7    2011        0.7820000        0.5061606
    4961      16      26       7    2011        0.7410000        0.5059783
    4962      17      26       7    2011        0.7820000        0.5072970
    4963      18      26       7    2011        0.7620000        0.5126579
    4964      19      26       7    2011        0.7820000        0.5247630
    4965      20      26       7    2011        0.7000000        0.5417424
    4966      21      26       7    2011        0.7000000        0.5564482
    4967      22      26       7    2011        0.7000000        0.5624381
    4968      23      26       7    2011        0.7000000        0.5587375
    4969       0      27       7    2011        0.7000000        0.5489395
    4970       1      27       7    2011        0.7000000        0.5376184
    4971       2      27       7    2011        0.7000000        0.5278354
    4972       3      27       7    2011        0.7000000        0.5206828
    4973       4      27       7    2011        0.7000000        0.5159637
    4974       5      27       7    2011        0.7000000        0.5129972
    4975       6      27       7    2011        0.7000000        0.5111109
    4976       7      27       7    2011        0.7000000        0.5098203
    4977       8      27       7    2011        0.7000000        0.5088311
    4978       9      27       7    2011        0.7000000        0.5079850
    4979      10      27       7    2011        0.7000000        0.5072043
    4980      11      27       7    2011        0.7000000        0.5064598
    4981      12      27       7    2011        0.7000000        0.5058458
    4982      13      27       7    2011        0.7000000        0.5062368
    4983      14      27       7    2011        0.7000000        0.5080917
    4984      15      27       7    2011        0.7200000        0.5103671
    4985      16      27       7    2011        0.8260000        0.5168123
    4986      17      27       7    2011        0.7410000        0.5371216
    4987      18      27       7    2011        0.7410000        0.5664262
    4988      19      27       7    2011        0.8690000        0.5824861
    4989      20      27       7    2011        0.8690000        0.5986268
    4990      21      27       7    2011        0.8690000        0.6330934
    4991      22      27       7    2011        0.9370000        0.6818590
    4992      23      27       7    2011        0.9600000        0.7257429
    4993       0      28       7    2011        1.2450000        0.7469661
    4994       1      28       7    2011        2.2800000        0.7451967
    4995       2      28       7    2011        2.7800000        0.7288898
    4996       3      28       7    2011        2.7800000        0.7063157
    4997       4      28       7    2011        2.6470000        0.6850350
    4998       5      28       7    2011        2.5200000        0.6687016
    4999       6      28       7    2011        2.5200000        0.6576259
    5000       7      28       7    2011        2.4000000        0.6505738
    5001       8      28       7    2011        2.2800000        0.6460924
    5002       9      28       7    2011        2.2000000        0.6430659
    5003      10      28       7    2011        2.2000000        0.6408044
    5004      11      28       7    2011        2.1250000        0.6389728
    5005      12      28       7    2011        2.0500000        0.6374761
    5006      13      28       7    2011        1.9380000        0.6363911
    5007      14      28       7    2011        1.9000000        0.6358732
    5008      15      28       7    2011        1.7950000        0.6360105
    5009      16      28       7    2011        1.7600000        0.6366616
    5010      17      28       7    2011        1.7600000        0.6374743
    5011      18      28       7    2011        1.8650000        0.6380681
    5012      19      28       7    2011        1.7600000        0.6381988
    5013      20      28       7    2011        1.7280000        0.6378063
    5014      21      28       7    2011        1.6300000        0.6369641
    5015      22      28       7    2011        1.6300000        0.6358005
    5016      23      28       7    2011        1.5000000        0.6344383
    5017       0      29       7    2011        1.5000000        0.6329685
    5018       1      29       7    2011        1.4700000        0.6314481
    5019       2      29       7    2011        1.3800000        0.6299086
    5020       3      29       7    2011        1.3800000        0.6283657
    5021       4      29       7    2011        1.3800000        0.6268269
    5022       5      29       7    2011        1.2970000        0.6252956
    5023       6      29       7    2011        1.2700000        0.6237730
    5024       7      29       7    2011        1.2700000        0.6222598
    5025       8      29       7    2011        1.2700000        0.6207564
    5026       9      29       7    2011        1.2150000        0.6192626
    5027      10      29       7    2011        1.1600000        0.6177786
    5028      11      29       7    2011        1.1600000        0.6163044
    5029      12      29       7    2011        1.1600000        0.6148401
    5030      13      29       7    2011        1.2420000        0.6133875
    5031      14      29       7    2011        1.2700000        0.6119552
    5032      15      29       7    2011        1.2700000        0.6105573
    5033      16      29       7    2011        1.2700000        0.6092015
    5034      17      29       7    2011        1.2700000        0.6078785
    5035      18      29       7    2011        1.2700000        0.6065671
    5036      19      29       7    2011        1.2700000        0.6052490
    5037      20      29       7    2011        1.2700000        0.6039162
    5038      21      29       7    2011        1.1880000        0.6025702
    5039      22      29       7    2011        1.1600000        0.6012172
    5040      23      29       7    2011        1.1600000        0.5998642
    5041       0      30       7    2011        1.1600000        0.5985158
    5042       1      30       7    2011        1.1600000        0.5971742
    5043       2      30       7    2011        1.1600000        0.5958398
    5044       3      30       7    2011        1.1600000        0.5945127
    5045       4      30       7    2011        1.1600000        0.5931947
    5046       5      30       7    2011        1.1350000        0.5918870
    5047       6      30       7    2011        1.0600000        0.5905939
    5048       7      30       7    2011        1.0600000        0.5893271
    5049       8      30       7    2011        1.0600000        0.5880864
    5050       9      30       7    2011        1.0600000        0.5868575
    5051      10      30       7    2011        1.0600000        0.5856293
    5052      11      30       7    2011        1.0600000        0.5843996
    5053      12      30       7    2011        1.0600000        0.5831704
    5054      13      30       7    2011        1.0600000        0.5819433
    5055      14      30       7    2011        1.0600000        0.5807187
    5056      15      30       7    2011        1.0600000        0.5794966
    5057      16      30       7    2011        1.0600000        0.5782773
    5058      17      30       7    2011        1.0600000        0.5770618
    5059      18      30       7    2011        1.0600000        0.5758512
    5060      19      30       7    2011        1.0600000        0.5746463
    5061      20      30       7    2011        1.0600000        0.5734478
    5062      21      30       7    2011        1.0600000        0.5722562
    5063      22      30       7    2011        1.0600000        0.5710715
    5064      23      30       7    2011        1.0600000        0.5698939
    5065       0      31       7    2011        1.0600000        0.5687234
    5066       1      31       7    2011        1.0600000        0.5675599
    5067       2      31       7    2011        1.0600000        0.5664034
    5068       3      31       7    2011        1.0600000        0.5652538
    5069       4      31       7    2011        0.9850000        0.5641111
    5070       5      31       7    2011        0.9600000        0.5629752
    5071       6      31       7    2011        0.9600000        0.5618461
    5072       7      31       7    2011        0.9600000        0.5607237
    5073       8      31       7    2011        0.9600000        0.5596080
    5074       9      31       7    2011        0.9600000        0.5584989
    5075      10      31       7    2011        0.9600000        0.5573963
    5076      11      31       7    2011        0.9600000        0.5563002
    5077      12      31       7    2011        0.8470000        0.5552105
    5078      13      31       7    2011        0.8470000        0.5541273
    5079      14      31       7    2011        0.8470000        0.5530503
    5080      15      31       7    2011        0.8690000        0.5519797
    5081      16      31       7    2011        0.8690000        0.5509153
    5082      17      31       7    2011        0.8690000        0.5498570
    5083      18      31       7    2011        0.8690000        0.5488049
    5084      19      31       7    2011        0.8690000        0.5477589
    5085      20      31       7    2011        0.8690000        0.5467189
    5086      21      31       7    2011        0.8690000        0.5456849
    5087      22      31       7    2011        0.8690000        0.5446569
    5088      23      31       7    2011        0.8690000        0.5436347
    5089       0       1       8    2011        0.8690000        0.5426183
    5090       1       1       8    2011        0.8040000        0.5416078
    5091       2       1       8    2011        0.7820000        0.5406030
    5092       3       1       8    2011        0.7820000        0.5396039
    5093       4       1       8    2011        0.7820000        0.5386104
    5094       5       1       8    2011        0.7820000        0.5376226
    5095       6       1       8    2011        0.7820000        0.5366403
    5096       7       1       8    2011        0.7820000        0.5356636
    5097       8       1       8    2011        0.7820000        0.5346923
    5098       9       1       8    2011        0.7820000        0.5337265
    5099      10       1       8    2011        0.7820000        0.5327661
    5100      11       1       8    2011        0.7820000        0.5318110
    5101      12       1       8    2011        0.7820000        0.5308612
    5102      13       1       8    2011        0.7820000        0.5299167
    5103      14       1       8    2011        0.7820000        0.5289774
    5104      15       1       8    2011        0.7820000        0.5280433
    5105      16       1       8    2011        0.7820000        0.5271143
    5106      17       1       8    2011        0.7820000        0.5261904
    5107      18       1       8    2011        0.7820000        0.5252716
    5108      19       1       8    2011        0.7820000        0.5243579
    5109      20       1       8    2011        0.7820000        0.5234491
    5110      21       1       8    2011        0.7820000        0.5225453
    5111      22       1       8    2011        0.7820000        0.5216463
    5112      23       1       8    2011        0.7820000        0.5207523
    5113       0       2       8    2011        0.7820000        0.5198630
    5114       1       2       8    2011        0.7820000        0.5189786
    5115       2       2       8    2011        0.7820000        0.5180989
    5116       3       2       8    2011        0.7820000        0.5172240
    5117       4       2       8    2011        0.7820000        0.5163537
    5118       5       2       8    2011        0.7820000        0.5154881
    5119       6       2       8    2011        0.7820000        0.5146271
    5120       7       2       8    2011        0.7820000        0.5137707
    5121       8       2       8    2011        0.7820000        0.5129188
    5122       9       2       8    2011        0.7820000        0.5120715
    5123      10       2       8    2011        0.7820000        0.5112286
    5124      11       2       8    2011        0.7200000        0.5103901
    5125      12       2       8    2011        0.7200000        0.5095561
    5126      13       2       8    2011        0.7000000        0.5087265
    5127      14       2       8    2011        0.7000000        0.5079011
    5128      15       2       8    2011        0.7000000        0.5070801
    5129      16       2       8    2011        0.7000000        0.5062634
    5130      17       2       8    2011        0.7000000        0.5054509
    5131      18       2       8    2011        0.7000000        0.5046427
    5132      19       2       8    2011        0.7000000        0.5038386
    5133      20       2       8    2011        0.7000000        0.5030387
    5134      21       2       8    2011        0.7000000        0.5022429
    5135      22       2       8    2011        0.7000000        0.5014511
    5136      23       2       8    2011        0.7000000        0.5006635
    5137       0       3       8    2011        0.7000000        0.4998799
    5138       1       3       8    2011        0.7000000        0.4991002
    5139       2       3       8    2011        0.7000000        0.4983246
    5140       3       3       8    2011        0.7000000        0.4975529
    5141       4       3       8    2011        0.7000000        0.4967851
    5142       5       3       8    2011        0.7000000        0.4960211
    5143       6       3       8    2011        0.7000000        0.4952611
    5144       7       3       8    2011        0.7000000        0.4955419
    5145       8       3       8    2011        0.7000000        0.4976752
    5146       9       3       8    2011        0.7000000        0.5009745
    5147      10       3       8    2011        0.7820000        0.5044702
    5148      11       3       8    2011        0.7410000        0.5076336
    5149      12       3       8    2011        0.7820000        0.5105648
    5150      13       3       8    2011        0.7820000        0.5144225
    5151      14       3       8    2011        0.7820000        0.5204873
    5152      15       3       8    2011        0.7820000        0.5262638
    5153      16       3       8    2011        0.8690000        0.5303742
    5154      17       3       8    2011        0.8690000        0.5333957
    5155      18       3       8    2011        0.8690000        0.5361337
    5156      19       3       8    2011        0.8920000        0.5400129
    5157      20       3       8    2011        1.0100000        0.5475052
    5158      21       3       8    2011        1.0600000        0.5586278
    5159      22       3       8    2011        1.1100000        0.5694249
    5160      23       3       8    2011        1.2700000        0.5753531
    5161       0       4       8    2011        1.1600000        0.5748698
    5162       1       4       8    2011        1.0850000        0.5696203
    5163       2       4       8    2011        1.0600000        0.5623984
    5164       3       4       8    2011        1.0600000        0.5554013
    5165       4       4       8    2011        1.0600000        0.5496912
    5166       5       4       8    2011        1.0100000        0.5454483
    5167       6       4       8    2011        0.9600000        0.5424157
    5168       7       4       8    2011        0.9600000        0.5402269
    5169       8       4       8    2011        0.9600000        0.5385651
    5170       9       4       8    2011        1.0100000        0.5372076
    5171      10       4       8    2011        1.0600000        0.5360163
    5172      11       4       8    2011        1.0600000        0.5349124
    5173      12       4       8    2011        1.0600000        0.5338542
    5174      13       4       8    2011        1.0600000        0.5328205
    5175      14       4       8    2011        1.0600000        0.5318012
    5176      15       4       8    2011        1.0600000        0.5307915
    5177      16       4       8    2011        1.0100000        0.5297891
    5178      17       4       8    2011        0.9600000        0.5287933
    5179      18       4       8    2011        0.9600000        0.5278034
    5180      19       4       8    2011        0.9850000        0.5268193
    5181      20       4       8    2011        1.0600000        0.5258414
    5182      21       4       8    2011        1.0600000        0.5248698
    5183      22       4       8    2011        1.0600000        0.5239043
    5184      23       4       8    2011        0.9850000        0.5229448
    5185       0       5       8    2011        0.9600000        0.5219918
    5186       1       5       8    2011        0.9600000        0.5210473
    5187       2       5       8    2011        0.9600000        0.5201163
    5188       3       5       8    2011        0.9600000        0.5192045
    5189       4       5       8    2011        0.9600000        0.5183145
    5190       5       5       8    2011        0.9600000        0.5174430
    5191       6       5       8    2011        1.0100000        0.5165820
    5192       7       5       8    2011        1.0600000        0.5157225
    5193       8       5       8    2011        1.0100000        0.5148579
    5194       9       5       8    2011        0.9600000        0.5139851
    5195      10       5       8    2011        0.9600000        0.5131049
    5196      11       5       8    2011        0.9600000        0.5122199
    5197      12       5       8    2011        0.9600000        0.5113330
    5198      13       5       8    2011        0.9600000        0.5104468
    5199      14       5       8    2011        0.9600000        0.5095631
    5200      15       5       8    2011        0.9600000        0.5086829
    5201      16       5       8    2011        0.9600000        0.5078070
    5202      17       5       8    2011        0.8690000        0.5069355
    5203      18       5       8    2011        0.8920000        0.5060704
    5204      19       5       8    2011        0.9600000        0.5052334
    5205      20       5       8    2011        0.8690000        0.5044397
    5206      21       5       8    2011        0.8690000        0.5036560
    5207      22       5       8    2011        0.8690000        0.5028560
    5208      23       5       8    2011        0.8690000        0.5020385
    5209       0       6       8    2011        0.8690000        0.5012132
    5210       1       6       8    2011        0.8690000        0.5003886
    5211       2       6       8    2011        0.8690000        0.4995693
    5212       3       6       8    2011        0.8690000        0.4987653
    5213       4       6       8    2011        0.8690000        0.4979866
    5214       5       6       8    2011        0.8690000        0.4972431
    5215       6       6       8    2011        0.8690000        0.4965656
    5216       7       6       8    2011        0.8690000        0.4959819
    5217       8       6       8    2011        0.8690000        0.4954825
    5218       9       6       8    2011        0.8690000        0.4950229
    5219      10       6       8    2011        0.8690000        0.4945503
    5220      11       6       8    2011        0.8690000        0.4940278
    5221      12       6       8    2011        0.8690000        0.4934474
    5222      13       6       8    2011        0.8690000        0.4945187
    5223      14       6       8    2011        0.8690000        0.4988897
    5224      15       6       8    2011        0.9400000        0.5063343
    5225      16       6       8    2011        1.0600000        0.5140261
    5226      17       6       8    2011        0.9600000        0.5208036
    5227      18       6       8    2011        1.0100000        0.5278608
    5228      19       6       8    2011        1.2150000        0.5358847
    5229      20       6       8    2011        1.1600000        0.5440056
    5230      21       6       8    2011        1.1600000        0.5506660
    5231      22       6       8    2011        1.2700000        0.5546303
    5232      23       6       8    2011        1.2700000        0.5564345
    5233       0       7       8    2011        1.3250000        0.5568002
    5234       1       7       8    2011        1.3800000        0.5559506
    5235       2       7       8    2011        1.3800000        0.5541049
    5236       3       7       8    2011        1.3800000        0.5517495
    5237       4       7       8    2011        1.3800000        0.5495088
    5238       5       7       8    2011        1.3530000        0.5477295
    5239       6       7       8    2011        1.2700000        0.5462816
    5240       7       7       8    2011        1.2700000        0.5448325
    5241       8       7       8    2011        1.2700000        0.5432049
    5242       9       7       8    2011        1.2420000        0.5414522
    5243      10       7       8    2011        1.1600000        0.5397219
    5244      11       7       8    2011        1.1600000        0.5381227
    5245      12       7       8    2011        1.1600000        0.5366862
    5246      13       7       8    2011        1.1100000        0.5353905
    5247      14       7       8    2011        1.1600000        0.5341956
    5248      15       7       8    2011        1.1600000        0.5330648
    5249      16       7       8    2011        1.1600000        0.5319722
    5250      17       7       8    2011        1.1600000        0.5309022
    5251      18       7       8    2011        1.1880000        0.5298463
    5252      19       7       8    2011        1.2700000        0.5288001
    5253      20       7       8    2011        1.2700000        0.5277616
    5254      21       7       8    2011        1.2700000        0.5267303
    5255      22       7       8    2011        1.2700000        0.5257078
    5256      23       7       8    2011        1.1880000        0.5246916
    5257       0       8       8    2011        1.1600000        0.5236799
    5258       1       8       8    2011        1.1600000        0.5226741
    5259       2       8       8    2011        1.1600000        0.5216834
    5260       3       8       8    2011        1.1600000        0.5217243
    5261       4       8       8    2011        1.1350000        0.5242297
    5262       5       8       8    2011        1.0600000        0.5284890
    5263       6       8       8    2011        1.1350000        0.5332727
    5264       7       8       8    2011        1.1600000        0.5395515
    5265       8       8       8    2011        1.1600000        0.5504824
    5266       9       8       8    2011        1.1600000        0.5672270
    5267      10       8       8    2011        1.1600000        0.5890869
    5268      11       8       8    2011        1.2150000        0.6088297
    5269      12       8       8    2011        1.2700000        0.6147758
    5270      13       8       8    2011        1.1630000        0.6101595
    5271      14       8       8    2011        1.0350000        0.6033349
    5272      15       8       8    2011        1.0100000        0.5991936
    5273      16       8       8    2011        0.9850000        0.5991993
    5274      17       8       8    2011        1.0600000        0.6018535
    5275      18       8       8    2011        1.0600000        0.6051509
    5276      19       8       8    2011        1.1600000        0.6077918
    5277      20       8       8    2011        1.1600000        0.6093340
    5278      21       8       8    2011        1.1600000        0.6117739
    5279      22       8       8    2011        1.0850000        0.6171195
    5280      23       8       8    2011        1.0600000        0.6271382
    5281       0       9       8    2011        1.0600000        0.6431812
    5282       1       9       8    2011        1.0600000        0.6631542
    5283       2       9       8    2011        1.0600000        0.6815041
    5284       3       9       8    2011        1.1350000        0.6920210
    5285       4       9       8    2011        1.1600000        0.6917096
    5286       5       9       8    2011        1.2150000        0.6823308
    5287       6       9       8    2011        1.2700000        0.6684219
    5288       7       9       8    2011        1.2700000        0.6574579
    5289       8       9       8    2011        1.2700000        0.6607763
    5290       9       9       8    2011        1.3250000        0.6754983
    5291      10       9       8    2011        1.2700000        0.6824332
    5292      11       9       8    2011        1.2700000        0.6893851
    5293      12       9       8    2011        1.3800000        0.7114776
    5294      13       9       8    2011        1.3800000        0.7488249
    5295      14       9       8    2011        1.4100000        0.7868592
    5296      15       9       8    2011        1.5000000        0.8117373
    5297      16       9       8    2011        1.6300000        0.8191278
    5298      17       9       8    2011        1.7600000        0.8137667
    5299      18       9       8    2011        1.7600000        0.8030229
    5300      19       9       8    2011        1.7280000        0.7915297
    5301      20       9       8    2011        1.6950000        0.7806762
    5302      21       9       8    2011        1.7600000        0.7705525
    5303      22       9       8    2011        1.7600000        0.7613068
    5304      23       9       8    2011        1.9000000        0.7532782
    5305       0      10       8    2011        1.9000000        0.7466630
    5306       1      10       8    2011        1.7950000        0.7413670
    5307       2      10       8    2011        1.7600000        0.7371089
    5308       3      10       8    2011        1.7600000        0.7335754
    5309       4      10       8    2011        1.7600000        0.7305087
    5310       5      10       8    2011        1.7600000        0.7277276
    5311       6      10       8    2011        1.7600000        0.7251159
    5312       7      10       8    2011        1.7600000        0.7226046
    5313       8      10       8    2011        1.7600000        0.7201554
    5314       9      10       8    2011        1.7600000        0.7177479
    5315      10      10       8    2011        1.7600000        0.7153707
    5316      11      10       8    2011        1.6620000        0.7130173
    5317      12      10       8    2011        1.6300000        0.7106832
    5318      13      10       8    2011        1.5000000        0.7083662
    5319      14      10       8    2011        1.4700000        0.7060650
    5320      15      10       8    2011        1.3800000        0.7037794
    5321      16      10       8    2011        1.3800000        0.7015095
    5322      17      10       8    2011        1.3530000        0.6992556
    5323      18      10       8    2011        1.2700000        0.6970178
    5324      19      10       8    2011        1.2700000        0.6947963
    5325      20      10       8    2011        1.2700000        0.6925911
    5326      21      10       8    2011        1.2700000        0.6904022
    5327      22      10       8    2011        1.1600000        0.6882295
    5328      23      10       8    2011        1.1600000        0.6860728
    5329       0      11       8    2011        1.1600000        0.6839320
    5330       1      11       8    2011        1.1600000        0.6818069
    5331       2      11       8    2011        1.1600000        0.6796975
    5332       3      11       8    2011        1.0850000        0.6776035
[truncated: 6,175,501 more chars]
